# Supplementary material for: XRE Transcription Factors Conserved in Caulobacter and φCbK Modulate Adhesin Development and Phage Production
Source: bioRxiv. 2023 Aug 20:2023.08.20.554034. Preprint. [Version 1] doi: 10.1101/2023.08.20.554034 (PMC10462132; doi:10.1101/2023.08.20.554034)
Supplement: Supplement 4 [file media-4.xlsx]

## Sheet: Legend
	Tab	Content
	Expression browser	Differential RNA-seq analysis for all anontated genes as performed by CLC Genomics Workbench 20 (QIAGEN)
	Significant	RNA-seq data for genes that are significantly regulated in the φCbK tgrL overexpression RNA-seq. Criteria: |fold-change| > 1.5 & FDR p-value < 0.0001
	Non-significant	RNA-seq data for genes that are not significantly regulated in the φCbK tgrL overexpression RNA-seq.
	Column	Content
	Gene	CCNA_XXXXX locus ID
	Gene ID	Name of the gene
	Operon no.	Operon numbers based on Bharmal et al., 2020
	Product	Annotation for associated gene
	Start	First base pair of the gene
	Stop	Last base pair of the gene
	Strand	Strand of the gene. (+) indicates forward strand and (-) indicates reverse strand.
	Promoters for operon with gp216 peaks	Promoters associated with the operon for the indicated gene that overlaps with a φCbK TgrL ChIP-seq peak. Promoters were designated as -300 to +100 bp around a transcription start site (TSS). Promoters are labeled as follows: P(type)_(operon number)_(TSS genomic position)_(strand). P1-P4 indicate promoters that are upstream the of the first gene in the operon. Pi indicate promoters that are withi…
	Associated gp216 peaks	Name of the φCbK TgrL peak (TgrL_XXX) that overlaps the promoters associated with the operon for the indicated gene.
	Fold-change	Fold-change in transcript levels between empty vector and φCbK tgrL overexpression as calculated by CLC Workbench.
	log2(fold-change)	log2(fold-change) in transcript levels between empty vector and φCbK tgrL overexpression as calculated by CLC Workbench.
	p-value	p-value for the comparison between empty vector and φCbK tgrL overexpression as calculated by CLC Workbench.
	FDR p-value	False discovery rate (FDR) p-value for comparison as calculated by CLC Workbench.
	ΔrtrAB ΔcdxAB xylX::EV (RPKM)	Reads per kilobase pair of transcript per million reads (RPKM) for individual replicates or for the mean of three biological replicates
	ΔrtrAB ΔcdxAB xylX::gp216++ (RPKM)	Reads per kilobase pair of transcript per million reads (RPKM) for individual replicates or for the mean of three biological replicates

## Sheet: Expression browser
									ΔrtrA ΔrtrA ΔcdxA ΔcdxB xylX::EV vs. ΔrtrA ΔrtrA ΔcdxA ΔcdxB xyl::CbK_tgrL++				ΔrtrA ΔrtrA ΔcdxA ΔcdxB xylX::EV (RPKM)				ΔrtrA ΔrtrA ΔcdxA ΔcdxB xylX::CbK_tgrL++ (RPKM)
Locus ID	Gene ID	Product	Operon no.	Start	Stop	Strand	Promoters for operon with gp216 peaks	Associated gp216 peaks	Fold-change	log2(fold-change)	p-value	FDR p-value	SCR433	SCR434	SCR435	Mean	SCR436	SCR437	SCR438	Mean
CCNA_03935		hypothetical protein	417.5	802082	802519	+	P1-417.5-802082	TgrL_050	-3261.39	-11.6713	7.81195e-07	5.83096e-06	51.2003	54.2512	56.1783	53.8766	0	0	0	0
CCNA_R0063			2542	2889176	2889287	+	P1-2542-2889145,Pi-2542-2889177,Pi-2542-2889204	TgrL_119	-395.652	-8.62809	0.000311099	0.00149903	34.064	20.8946	24.5176	26.4921	0	0	0	0
CCNA_03941		hypothetical protein	464	884910	884548	-	NA	NA	-356.678	-8.47848	0.00108698	0.00453598	0	0	21.2107	7.07025	0	0	0	0
CCNA_03931	cdzI	immunity protein CdzI	400	773730	773437	-	P1-400-774321	TgrL_048	-352.472	-8.46136	0	0	4210.17	4111.78	4098.45	4140.13	12.7147	15.0901	11.0856	12.9635
CCNA_03826		pyocin large subunit family protein	2258	3992325	3991771	-	P1-2258-3992352	TgrL_174	-133.219	-7.05765	0	0	2204.6	2305.06	2226.66	2245.44	17.6803	20.3572	18.6989	18.9121
CCNA_00594		hypothetical protein	329	626342	624522	-	P1-329-626583	TgrL_033	-109.642	-6.77665	0	0	1454.2	1431.79	1464.75	1450.25	14.7223	16.0471	13.4704	14.7466
CCNA_R0111			2449	622892	623341	+	P1-2449-622892	TgrL_032	-97.393	-6.60575	2.89227e-223	2.54263e-221	492.56	478.307	545.606	505.491	4.80245	5.25806	8.00498	6.02183
CCNA_03933	cdzC	killing protein CdzC	400	774278	774018	-	P1-400-774321	TgrL_048	-97.3754	-6.60549	0	0	2363.04	1662.67	1905.74	1977.15	24.3927	20.8509	23.0028	22.7488
CCNA_00582		hypothetical protein	321	611200	611757	+	P1-321-611121	TgrL_030	-94.3022	-6.55922	3.45145e-283	3.501e-281	729.08	644.571	647.077	673.576	7.43186	9.01079	7.37786	7.94017
CCNA_03929		hypothetical protein	2378	771834	771721	-	NA	NA	-78.7717	-6.29961	0.00824606	0.0262652	4.08126	4.21088	6.13995	4.8107	0	0	0	0
CCNA_00593		hypothetical protein	329	624517	622934	-	P1-329-626583	TgrL_033	-77.662	-6.27914	0	0	817.384	750.48	823.888	797.251	10.3615	12.8091	11.3707	11.5138
CCNA_00592		ferritin superfamily protein	329.1	622871	621804	-	P1-329.1-622873,Pi-329.1-622847	TgrL_032	-76.8199	-6.26341	0	0	1122.73	1052.95	1207.12	1127.6	15.4771	18.7762	14.9371	16.3968
CCNA_00426		very-short-patch-repair endonuclease	237	436545	436889	+	P1-237-436545	TgrL_022	-72.6229	-6.18235	0	0	622.78	612.4	569.171	601.45	8.29565	9.25876	10.6899	9.41476
CCNA_00719	cdzB	type I secretion protein CdzB, adaptor	401	774394	775635	+	P1-401-774368,P2-401-774374	TgrL_048	-64.3568	-6.00802	0	0	801.813	735.859	756.138	764.603	12.9796	14.8121	11.8086	13.2001
CCNA_00591		hypothetical protein	329.1	621791	619728	-	P1-329.1-622873,Pi-329.1-622847	TgrL_032	-59.5218	-5.89535	0	0	770.887	765.297	824.205	786.796	14.8001	15.0462	14.6686	14.8383
CCNA_03932	cdzD	killing protein CdzD	400	773987	773733	-	P1-400-774321	TgrL_048	-55.6141	-5.79738	0	0	3066	2459.5	3260.33	2928.61	59.7824	71.4478	45.0701	58.7668
CCNA_00744		GIY-YIG endonuclease domain protein	416	801752	802036	+	P1-416-801752,Pi-416-801773,Pi-416-801780	TgrL_050	-51.086	-5.67486	0	0	840.414	775.855	811.229	809.166	18.4447	15.7742	19.561	17.9266
CCNA_00720	cdzA	type I secretion protein CdzA, transmembrane ATPase/peptidase	401	775596	777776	+	P1-401-774368,P2-401-774374	TgrL_048	-46.1813	-5.52924	0	0	812.26	751.783	801.246	788.43	18.666	20.1517	18.5614	19.1263
CCNA_03825		hypothetical protein	2258	3991774	3991412	-	P1-2258-3992352	TgrL_174	-44.1742	-5.46513	0	0	1297.36	1336.64	1247.13	1293.71	34.1116	33.569	30.2431	32.6413
CCNA_03887		hypothetical protein	333	635047	635673	+	NA	NA	-43.8294	-5.45383	1.24193e-245	1.16978e-243	201.689	177.431	179.733	186.284	5.40298	4.52848	4.10372	4.67839
CCNA_00589		hypothetical protein	329.1	618567	617851	-	P1-329.1-622873,Pi-329.1-622847	TgrL_032	-34.2232	-5.0969	0	0	436.453	398.025	445.61	426.696	14.0929	13.3652	14.7133	14.0571
CCNA_00020		hypothetical protein	10	20668	20444	-	P1-10-20778,Pi-10-20611	TgrL_000	-33.2451	-5.05507	7.72734e-195	5.76781e-193	385.032	365.631	414.947	388.537	13.4988	13.9339	11.4357	12.9561
CCNA_01247		CESA-like glycosyltransferase	729	1375792	1374356	-	P1-729-1375823	TgrL_075	-33.0062	-5.04466	1.21972e-164	8.17834e-163	150.167	139.302	148.039	145.836	4.8775	6.50397	3.28269	4.88805
CCNA_00716		hypothetical protein	397	771567	771391	-	P1-397-771603	TgrL_046	-32.8266	-5.03679	5.93856e-66	2.00794e-64	147.202	128.146	132.629	135.993	5.27983	3.34199	5.33019	4.65067
CCNA_00590		FixC-family flavoprotein dehydrogenase	329.1	619724	618615	-	P1-329.1-622873,Pi-329.1-622847	TgrL_032	-32.797	-5.03549	0	0	186.189	166.23	182.337	178.252	6.41963	5.70216	6.18145	6.10108
CCNA_R0117			2458	772628	773769	+	NA	NA	-32.0128	-5.00058	0	0	6051.12	5239.36	6029.43	5773.3	192.46	195.589	219.451	202.5
CCNA_00588		SapA domain protein	327	617604	617843	+	NA	NA	-30.8782	-4.94852	6.09995e-97	2.59477e-95	154.313	148.013	172.745	158.357	6.08418	4.92943	6.43257	5.8154
CCNA_01122		MA superfamily peptidase	657	1226141	1227676	+	NA	NA	-30.3134	-4.92189	2.11989e-209	1.82311e-207	253.533	231.465	230.97	238.656	8.63193	9.51227	8.15239	8.76553
CCNA_00600		hypothetical protein	333	635661	636890	+	NA	NA	-27.2756	-4.76954	3.23035e-301	3.5498e-299	93.658	82.3484	86.8924	87.633	3.60896	3.94355	3.06811	3.54021
CCNA_00601		MoxR-like ATPase	333	636877	637848	+	NA	NA	-27.0945	-4.75993	8.4441e-269	8.35122e-267	134.984	126.616	124.026	128.542	5.34807	5.78143	4.58839	5.2393
CCNA_01121		MA superfamily peptidase	656	1224493	1226007	+	P1-656-1224487	TgrL_073	-27.0184	-4.75587	0	0	213.008	194.789	204.744	204.18	8.86724	8.94131	7.30299	8.37051
CCNA_02728		hypothetical protein	1580	2891107	2891412	+	P1-1580-2891064	TgrL_120	-27.0023	-4.75501	0	0	883.394	791.832	841.247	838.824	35.6938	30.5432	39.5204	35.2525
CCNA_00605		conserved hypothetical membrane protein	334	641910	641122	-	P1-334-641929,Pi-334-641904	TgrL_035	-25.7317	-4.68547	0	0	336.594	296.147	325.308	319.35	15.0277	13.9449	12.3923	13.7883
CCNA_03981		hypothetical protein	2416	3103505	3103669	+	NA	NA	-23.1085	-4.53035	4.84898e-30	1.04253e-28	71.6225	80.0068	56.4532	69.3608	3.1859	3.58504	3.11882	3.29659
CCNA_03960		hypothetical protein	1144	2127355	2127185	-	P1-1144-2127442	TgrL_092	-23.0075	-4.52403	8.05893e-26	1.52541e-24	36.4593	40.7052	41.8776	39.6807	3.07411	1.3837	1.00313	1.82031
CCNA_02672		hypothetical protein	1547	2825121	2824657	-	NA	NA	-22.9523	-4.52057	0	0	397.025	378.742	399.825	391.864	18.3389	19.2089	20.2891	19.279
CCNA_03886		trypsin-like peptidase domain family protein	2372	611065	609287	-	P1-2372-611089	TgrL_030	-22.7068	-4.50505	0	0	61.146	60.6122	63.225	61.6611	2.79072	3.22533	3.18194	3.066
CCNA_00718		abortive infection protein	399	772783	771887	-	P1-399-772904	TgrL_047	-20.8141	-4.37949	0	0	1100.55	981.956	1030.15	1037.55	52.2873	59.4829	56.031	55.9338
CCNA_R0103			2435	339708	339810	+	NA	NA	-20.2047	-4.33662	0.0766721	0.160389	3.6137	0.582574	0.522744	1.57301	0	0	0	0
CCNA_03911		hypothetical protein	10	20778	20665	-	P1-10-20778,Pi-10-20611	TgrL_000	-20.0697	-4.32695	6.49765e-08	5.48075e-07	19.5901	14.7381	12.2799	15.536	1.53706	0.518888	0	0.685315
CCNA_03976		hypothetical protein	1604.1	2923462	2923683	+	P1-1604.1-2923161,P2-1604.1-2923175,P3-1604.1-2923196	TgrL_121	-19.644	-4.29602	2.17287e-237	1.99904e-235	464.845	423.549	430.499	439.631	26.5731	23.981	24.3395	24.9645
CCNA_00583		lysozyme family protein	322	613205	611838	-	P1-322-613205	TgrL_031	-19.4067	-4.27848	7.43354e-257	7.17246e-255	77.8161	71.585	71.0424	73.4812	4.39769	4.54027	3.57365	4.17054
CCNA_01536		hypothetical protein	885	1644321	1645001	+	Pi-885-1644303	TgrL_084	-19.0492	-4.25166	0	0	407.601	370.868	372.708	383.726	20.4986	24.4083	22.9218	22.6095
CCNA_03968		hypothetical protein	1458	2674604	2674744	+	NA	NA	-19.043	-4.25119	0.0799289	0.165031	0.659949	0.425568	1.52745	0.870989	0	0	0	0
CCNA_02944		hypothetical protein	1718	3103950	3104690	+	P2-1718-3103926	TgrL_136	-18.8891	-4.23948	0	0	274.638	271.926	268.705	271.756	14.4247	16.6842	17.8249	16.3113
CCNA_00967		TetR-family transcriptional regulator	554	1042019	1041399	-	P1-554-1042042	TgrL_058	-18.69	-4.22419	0	0	497.031	430.761	460.394	462.729	26.6175	32.0056	24.0315	27.5516
CCNA_00602		von Willebrand factor type A domain protein	333	637845	639158	+	NA	NA	-18.5984	-4.21711	1.73163e-201	1.39803e-199	72.7285	68.91	70.356	70.6648	4.53396	4.45675	3.58997	4.19356
CCNA_02529	dprA	DNA recombination-mediator protein A, SMF family	1458.1	2677226	2678323	+	P1-1458.1-2676573	TgrL_107	-18.5309	-4.21186	0	0	292.972	265.323	287.7	281.999	17.182	19.1251	14.3727	16.8933
CCNA_02761		hypothetical protein	1604.1	2923673	2923918	+	P1-1604.1-2923161,P2-1604.1-2923175,P3-1604.1-2923196	TgrL_121	-18.3382	-4.19678	3.69361e-125	1.89765e-123	243.98	207.822	193.921	215.241	14.9582	13.9467	9.41352	12.7728
CCNA_00821		hypothetical protein	462	883889	883440	-	NA	NA	-17.2772	-4.1108	7.89227e-78	2.91793e-76	62.0352	49.3375	56.2357	55.8695	4.02367	3.68064	2.85892	3.52108
CCNA_02528		PlsY-like acyl-phosphate glycerol 3-phosphate acyltransferase	1458.1	2676573	2677229	+	P1-1458.1-2676573	TgrL_107	-15.3051	-3.93594	0	0	1422.84	1350.07	1391.8	1388.24	105.081	96.788	104.044	101.971
CCNA_02831		hypothetical protein	1645	2985216	2985773	+	P1-1645-2985192	TgrL_129	-15.0319	-3.90995	0	0	574.993	521.872	567.181	554.682	40.7182	40.0715	44.1135	41.6344
CCNA_00822		hypothetical protein	463	884305	883961	-	NA	NA	-14.6568	-3.8735	1.51039e-113	7.02953e-112	192.579	125.228	151.072	156.293	11.6816	11.4877	12.6787	11.9493
CCNA_03839		acylamino-acid-releasing enzyme	2265	4004243	4006246	+	P1-2265-4004224	TgrL_176	-13.5441	-3.7596	0	0	341.054	329.729	356.399	342.394	27.6885	29.0748	28.4608	28.408
CCNA_00604		RDD family membrane protein	333	640131	641012	+	NA	NA	-13.5328	-3.75839	1.18993e-140	6.44847e-139	82.2916	76.1969	82.4733	80.3206	7.81424	6.90791	4.66763	6.46326
CCNA_03928		hypothetical protein	2377	771327	771136	-	P1-2377-771603	TgrL_046	-13.3987	-3.74402	2.60422e-27	5.12552e-26	72.2129	60.0051	56.0861	62.768	5.47576	4.00517	6.25389	5.24494
CCNA_01742		hypothetical protein	1003	1870808	1871467	+	NA	NA	-13.0413	-3.70502	0	0	417.469	400.125	402.188	406.594	37.0803	33.5202	34.1771	34.9259
CCNA_02779		LysM family peptidoglycan binding protein	1614	2936771	2938135	+	Pi-1614-2936654	TgrL_123	-12.6425	-3.66021	0	0	164.836	165.816	160.976	163.876	15.062	15.1242	13.1322	14.4395
CCNA_02760		hypothetical protein	1604.1	2923196	2923462	+	P1-1604.1-2923161,P2-1604.1-2923175,P3-1604.1-2923196	TgrL_121	-12.172	-3.60549	1.6014e-187	1.15185e-185	461.43	383.403	416.827	420.554	35.6574	40.3217	40.4746	38.8179
CCNA_02926		hypothetical protein	1704	3088377	3088547	+	P1-1704-3088290	TgrL_133	-11.9187	-3.57515	3.53612e-26	6.75793e-25	61.491	57.5487	68.3266	62.4555	5.46509	6.9185	5.01565	5.79975
CCNA_00580		AAA ATPase domain protein	2288	609290	606207	-	NA	NA	-11.9111	-3.57424	1.86256e-199	1.47365e-197	22.5994	20.2935	21.771	21.5547	2.23481	2.10987	1.61301	1.9859
CCNA_00603		integral membrane protein	333	639155	640153	+	NA	NA	-11.4236	-3.51395	3.55012e-81	1.35041e-79	84.2039	73.9402	79.6052	79.2498	9.12079	8.28974	5.40877	7.60643
CCNA_03966		hypothetical protein	2410	2465238	2465672	+	NA	NA	-11.2388	-3.49041	1.85866e-290	1.98726e-288	417.775	389.136	419.106	408.673	40.0129	38.8915	44.5597	41.1547
CCNA_01083		HATPase superfamily protein	633	1186885	1188876	+	P1-633-1186885,Pi-633-1186892	TgrL_068	-10.9166	-3.44846	0	0	467.6	428.56	476.61	457.59	45.9759	47.5126	47.7922	47.0936
CCNA_03255		PemK-family protein	1916	3427053	3426607	-	P1-1916-3427074	TgrL_147	-10.8058	-3.43374	1.14993e-160	7.45759e-159	126.152	129.81	135.63	130.531	15.5494	14.9537	9.01808	13.1737
CCNA_02797		hypothetical protein	1624	2956338	2956219	-	NA	NA	-10.0853	-3.33419	0.179744	#N/A	1.55088	0.500042	0	0.683641	0	0	0	0
CCNA_03983		HicA-related toxin-antitoxin protein	1728	3118775	3119035	+	P1-1728-3118694,P2-1728-3118708,P3-1728-3118730,Pi-1728-3118998,Pi-1728-3119009	TgrL_137	-9.84765	-3.29978	6.48788e-100	2.82044e-98	188.245	175.417	192.885	185.516	20.5883	18.8112	25.3031	21.5675
CCNA_02987		hypothetical protein	1743	3142543	3142782	+	NA	NA	-9.66083	-3.27215	3.01309e-27	5.90089e-26	62.8107	68.0058	43.7472	58.1879	7.05765	5.17591	8.2194	6.81765
CCNA_R0112			2450	626656	626908	+	P1-2450-626656	TgrL_033	-9.28818	-3.2154	3.13382e-140	1.67532e-138	225.46	217.489	217.924	220.291	27.0109	22.6793	31.5272	27.0725
CCNA_00019		molybdopterin-guanine dinucleotide biosynthesis protein A	9	19815	20447	+	NA	NA	-9.20534	-3.20247	1.45481e-206	1.19901e-204	212.419	210.35	204.823	209.197	26.9434	21.3064	29.2667	25.8388
CCNA_00745		hypothetical protein	417	802774	802070	-	NA	NA	-8.98834	-3.16805	4.0068e-165	2.73291e-163	94.6367	77.3683	87.523	86.5093	10.7703	10.0686	11.679	10.8393
CCNA_02312		TraB superfamily protein	1334	2458384	2457494	-	P1-1334-2458404	TgrL_103	-8.38641	-3.06805	0	0	1080.92	1072.41	1037.33	1063.55	143.628	148.912	133.513	142.017
CCNA_01100		acylamino-acid-releasing enzyme	642	1207291	1205363	-	NA	NA	-8.06692	-3.01202	2.68295e-232	2.41222e-230	153.014	149.468	158.206	153.563	20.408	21.5883	22.409	21.4684
CCNA_00579		endonuclease	2288	606009	604210	-	NA	NA	-7.94209	-2.98952	6.98687e-184	4.84913e-182	53.0401	53.9379	54.6204	53.8661	8.46918	8.38004	5.67019	7.50647
CCNA_01981		DNA translocation competence protein ComA	1144	2127191	2125014	-	P1-1144-2127442	TgrL_092	-7.83926	-2.97072	3.04298e-109	1.39977e-107	39.7333	38.5157	36.3648	38.2046	5.73891	5.56768	4.92239	5.40966
CCNA_02105		hypothetical protein	1198	2253388	2253002	-	P1-1198-2253424	TgrL_097	-7.81415	-2.96609	8.05778e-93	3.25271e-91	70.6913	73.3395	70.538	71.523	11.0176	9.62959	10.1946	10.2806
CCNA_03927		hypothetical protein	2376	771094	770798	-	NA	NA	-7.41782	-2.891	2.98022e-47	8.07517e-46	74.8809	63.8438	60.1877	66.3041	9.63636	9.95845	10.1073	9.9007
CCNA_02661		M16 family peptidase	1540	2812862	2815669	+	P1-1540-2812857	TgrL_116	-7.37494	-2.88263	0	0	328.237	313.381	329.019	323.546	49.7135	49.0837	48.9621	49.2531
CCNA_02160		hypothetical protein	1230	2316095	2315586	-	NA	NA	-7.31278	-2.87042	2.04683e-44	5.43439e-43	65.6843	58.7109	64.5056	62.9669	10.5364	10.0908	7.73591	9.45437
CCNA_03355		acylamino-acid-releasing enzyme	1978	3535117	3533132	-	NA	NA	-7.21389	-2.85078	0	0	415.036	396.741	420.141	410.639	64.6136	64.5443	62.4471	63.8684
CCNA_00858		TonB-dependent receptor	491	935330	937543	+	NA	NA	-7.10964	-2.82978	4.98845e-153	3.08348e-151	115.875	129.767	129.062	124.901	19.8915	21.4544	17.7036	19.6832
CCNA_R0036			2492	1564876	1564950	+	NA	NA	-7.09636	-2.82708	0.265141	#N/A	1.2407	0	0.717902	0.652869	0	0	0	0
CCNA_02148		hypothetical protein	1222	2304950	2305180	+	NA	NA	-7.09636	-2.82708	0.265141	#N/A	0.402826	0	0.233085	0.21197	0	0	0	0
CCNA_03631		hypothetical protein	2137	3786985	3787089	+	NA	NA	-7.09549	-2.8269	0.265175	#N/A	0	0.571477	0.512787	0.361421	0	0	0	0
CCNA_R0038			2333	1566421	1566497	+	NA	NA	-7.09521	-2.82685	0.265186	#N/A	0	0	1.39851	0.46617	0	0	0	0
CCNA_00437		methyl-accepting chemotaxis protein	244	443064	444677	+	P1-244-443054	TgrL_023	-7.02582	-2.81267	2.16634e-160	1.38226e-158	52.6377	49.744	52.4415	51.6077	9.08329	7.80646	7.70527	8.19834
CCNA_02174		multidrug resistance efflux pump	1237	2326862	2327866	+	NA	NA	-6.8916	-2.78484	2.22326e-199	1.72456e-197	116.941	119.234	125.847	120.674	18.2489	20.9538	20.0551	19.7526
CCNA_01655		cyclophilin-type peptidylprolyl cis-trans isomerase	963	1776509	1776976	+	NA	NA	-6.55775	-2.7132	9.79354e-284	1.01956e-281	1126.97	1030.47	1053.27	1070.24	168.984	191.616	189.312	183.304
CCNA_03982		hypothetical protein	2417	3103729	3103842	+	NA	NA	-6.27982	-2.65072	6.44025e-06	4.14945e-05	16.3251	13.159	11.3353	13.6065	2.56176	3.63221	0	2.06466
CCNA_01766		CsgG-related curli protein	1017	1895228	1894443	-	NA	NA	-6.1672	-2.62462	4.21235e-208	3.54554e-206	269.687	243.379	257.979	257.015	46.8157	44.5531	49.431	46.9332
CCNA_02762		DNA repair protein RadC	1606	2924124	2924789	+	P1-1606-2924107	TgrL_122	-6.06404	-2.60028	2.34168e-185	1.65423e-183	143.771	141.003	139.619	141.464	26.6608	25.6686	26.2712	26.2002
CCNA_02172		ABC-type transporter, permease component	1237	2324890	2326095	+	NA	NA	-5.95242	-2.57348	5.2181e-114	2.45747e-112	162.727	200.415	199.387	187.51	34.0956	37.7188	34.4209	35.4117
CCNA_00860	hfiA	holdfast inhibitor protein HfiA	492	938855	938619	-	P1-492-938924,P2-492-938895,Pi-492-938853	TgrL_056	-5.78181	-2.53152	2.16748e-141	1.19091e-139	538.686	507.385	504.576	516.882	103.262	82.3652	117.252	100.96
CCNA_01260		hypothetical protein	735.1	1387138	1387887	+	P1-735.1-1387138	TgrL_076	-5.69794	-2.51044	1.58141e-70	5.44006e-69	56.7002	49.2042	55.781	53.8951	8.41077	10.8053	13.0367	10.7509
CCNA_00656		type I restriction-modification system methylation subunit	360	710696	712531	+	NA	NA	-5.66746	-2.5027	2.12968e-141	1.18662e-139	140.492	141.417	145.399	142.436	29.1404	30.3176	24.7586	28.0722
CCNA_00438		hypothetical protein	245	445200	444889	-	NA	NA	-5.60999	-2.488	2.42274e-199	1.84315e-197	3907.03	4205.74	4545.04	4219.27	845.794	778.092	912.656	845.514
CCNA_01542		ice nucleation protein	891	1653455	1651185	-	NA	NA	-5.54159	-2.4703	1.39886e-61	4.53597e-60	79.1625	75.1187	86.869	80.3834	16.5631	16.9828	15.2199	16.2553
CCNA_00910		erythromycin esterase family protein	521	991266	990076	-	NA	NA	-5.50427	-2.46055	8.49934e-36	2.03778e-34	25.7829	24.5361	27.9385	26.0858	5.39454	5.66202	4.82488	5.29381
CCNA_02986		phage-related conserved hypothetical protein	1742	3142415	3140496	-	NA	NA	-5.36544	-2.4237	8.73653e-128	4.54759e-126	101.68	105.478	102.918	103.358	23.7891	23.8461	17.0195	21.5516
CCNA_03675		PAS-family sensor histidine kinase	2157	3834296	3836134	+	NA	NA	-5.22032	-2.38414	1.32622e-141	7.49505e-140	159.288	148.3	155.145	154.244	35.6039	30.236	33.7661	33.202
CCNA_02173		ABC transporter ATP-binding protein	1237	2326092	2326841	+	NA	NA	-5.21247	-2.38197	6.34347e-143	3.63692e-141	115.385	127.291	126.638	123.105	27.958	27.526	23.7862	26.4234
CCNA_00714		hypothetical protein	395	770709	770440	-	NA	NA	-5.11628	-2.35509	3.2422e-17	4.73289e-16	43.7693	42.2258	36.2939	40.763	8.86938	8.54435	9.21208	8.87527
CCNA_00658		5-methylcytosine-specific restriction enzyme MRR	360	713877	714920	+	NA	NA	-5.09259	-2.3484	1.77737e-154	1.11608e-152	154.108	150.128	151.316	151.851	34.463	34.2227	31.3003	33.3287
CCNA_02106		TonB-dependent outer membrane receptor	1199	2256422	2253663	-	P1-1199-2256482	TgrL_098	-4.95205	-2.30803	2.844e-52	8.4593e-51	109.168	109.64	111.06	109.956	24.2732	26.3618	24.0833	24.9061
CCNA_00657		type I restriction-modification system specificity subunit	360	712528	713880	+	NA	NA	-4.86946	-2.28376	6.13624e-129	3.23666e-127	156.326	149.104	165.667	157.032	36.7803	36.1565	35.7524	36.2297
CCNA_02622		M61 glycyl aminopeptidase	1517	2771456	2769600	-	NA	NA	-4.73026	-2.24192	2.50956e-118	1.24098e-116	116.855	107.893	115.05	113.266	29.4714	24.9737	26.049	26.8314
CCNA_00040		YcxB-like membrane protein	18	42511	41960	-	NA	NA	-4.69699	-2.23174	8.54106e-104	3.79645e-102	136.545	143.382	146.312	142.079	33.9656	32.0413	37.1349	34.3806
CCNA_00857		glucose/fructose transport protein	490	934963	933527	-	NA	NA	-4.67312	-2.22439	2.32642e-148	1.37363e-146	83.0158	78.0442	80.1832	80.4144	18.9816	19.4296	19.5768	19.3293
CCNA_02935		methyl-accepting chemotaxis protein	1711	3097171	3094958	-	NA	NA	-4.66958	-2.22329	3.53846e-106	1.5907e-104	114.53	113.18	106.372	111.361	30.8133	27.5995	21.6937	26.7022
CCNA_01349		transposase	778	1462307	1462717	+	NA	NA	-4.61122	-2.20515	0.00569195	0.0188115	8.82983	6.7159	9.03928	8.195	5.96871	0	0	1.98957
CCNA_03348		hypothetical protein	1972	3528025	3528981	+	P1-1972-3527996,P2-1972-3528025	TgrL_156	-4.58163	-2.19586	1.9188e-116	9.14551e-115	211.678	221.586	227.467	220.244	53.3424	51.8595	57.8058	54.3359
CCNA_01259		class II aldolase and Adducin protein	735	1386326	1387099	+	Pi-735-1386782	TgrL_076	-4.56379	-2.19023	7.60451e-150	4.55809e-148	499.047	525.936	598.878	541.287	139.908	130.076	129.981	133.322
CCNA_00873		amidophosphoribosyltransferase family protein	497	952834	952037	-	NA	NA	-4.51981	-2.17626	7.24477e-18	1.09499e-16	14.2261	15.9412	14.3715	14.8463	3.51327	3.63221	4.08417	3.74322
CCNA_01117		hypothetical protein	652	1223195	1222305	-	NA	NA	-4.51618	-2.1751	1.84037e-96	7.7452e-95	61.3042	61.0826	55.8973	59.428	16.5195	13.8754	13.4764	14.6238
CCNA_02721		peptidase, M16 family	1574.1	2881733	2884663	+	NA	NA	-4.49388	-2.16796	1.79366e-190	1.31402e-188	157.025	167.855	161.161	162.013	42.9442	41.1913	37.1045	40.4133
CCNA_03272		two-component sensor histidine kinase	1927.1	3441214	3442635	+	NA	NA	-4.42782	-2.1466	6.02045e-74	2.14567e-72	59.2214	55.6165	56.7582	57.1987	14.7869	16.3482	11.8217	14.3189
CCNA_01255		hypothetical protein	733	1383126	1382977	-	NA	NA	-4.41708	-2.14309	1.11784e-16	1.59071e-15	61.4149	43.6037	52.0479	52.3555	12.8498	15.7742	9.72033	12.7814
CCNA_02984		conserved hypothetical membrane protein	1741	3139317	3139760	+	NA	NA	-4.41502	-2.14242	5.44894e-27	1.05151e-25	44.4306	47.977	40.1395	44.1824	10.6555	12.9231	9.65852	11.0791
CCNA_R0075			2559	3443947	3443871	-	NA	NA	-4.35393	-2.12232	0.131049	0.242257	0	0.779287	2.79702	1.1921	0	0	1.11387	0.371289
CCNA_00026		PAS-family sensor histidine kinase	13	29403	26701	-	NA	NA	-4.32706	-2.11339	3.62628e-122	1.81589e-120	33.8749	30.4798	33.2657	32.5402	8.75149	7.68138	9.01147	8.48145
CCNA_03732		N-acyl-D-glucosamine 2-epimerase	2194	3899392	3900552	+	NA	NA	-4.17349	-2.06126	1.58175e-161	1.0429e-159	139.619	142.234	133.795	138.55	36.6246	38.5184	36.5676	37.2368
CCNA_R0093	crfA		2570	3781500	3781372	-	NA	NA	-4.1452	-2.05144	0.0158559	0.0446447	16.5908	18.1411	4.59123	13.1077	0	0	10.6378	3.54595
CCNA_00665		GAF-family sensor histidine kinase	363	721949	723094	+	P1-363-721847,P2-363-721924	TgrL_044	-4.142	-2.05033	5.15983e-63	1.70103e-61	52.0479	49.8995	53.8427	51.93	15.0862	13.3172	13.8456	14.083
CCNA_R0150			2504	2039150	2039245	+	NA	NA	-4.10911	-2.03883	0.443326	#N/A	0.9693	0	0	0.3231	0	0	0	0
CCNA_R0060			2528	2607991	2608064	+	NA	NA	-4.10911	-2.03883	0.443326	#N/A	1.25747	0	0	0.419157	0	0	0	0
CCNA_R0181			2552	3267470	3267386	-	NA	NA	-4.10911	-2.03883	0.443326	#N/A	1.09474	0	0	0.364913	0	0	0	0
CCNA_R0020			2471	970059	970156	+	NA	NA	-4.10911	-2.03883	0.443326	#N/A	0.949519	0	0	0.316506	0	0	0	0
CCNA_R0035			2491	1549367	1549443	+	NA	NA	-4.10911	-2.03883	0.443326	#N/A	1.20848	0	0	0.402826	0	0	0	0
CCNA_R0108			2442	472905	472973	+	NA	NA	-4.10861	-2.03865	0.443372	#N/A	0	0.869639	0	0.28988	0	0	0	0
CCNA_R0010			2453	720441	720365	-	NA	NA	-4.10861	-2.03865	0.443372	#N/A	0	0.779287	0	0.259762	0	0	0	0
CCNA_03661		hypothetical protein	2148	3821715	3821590	-	NA	NA	-4.10844	-2.03859	0.443387	#N/A	0	0	0.427323	0.142441	0	0	0	0
CCNA_R0028			2482	1291668	1291593	-	NA	NA	-4.10844	-2.03859	0.443387	#N/A	0	0	0.708456	0.236152	0	0	0	0
CCNA_R0033			2487	1491776	1491850	+	NA	NA	-4.10844	-2.03859	0.443387	#N/A	0	0	0.717902	0.239301	0	0	0	0
CCNA_02945		PAS-family sensor histidine kinase	1719	3106648	3104687	-	NA	NA	-4.08731	-2.03115	1.02831e-122	5.21538e-121	46.479	44.5298	42.152	44.3869	12.7712	12.1201	11.4095	12.1002
CCNA_02554		hypothetical protein	1472	2702239	2702601	+	NA	NA	-4.02996	-2.01077	2.87755e-88	1.13836e-86	234.042	241.177	229.165	234.795	63.7179	59.6421	75.6079	66.3226
CCNA_03325		hypothetical protein	1962	3506512	3506186	-	P1-1962-3506537,Pi-1962-3506503	TgrL_155	-3.98064	-1.993	7.34307e-101	3.22769e-99	1500.23	1345.62	1558.14	1468	394.925	361.251	486.804	414.326
CCNA_03408		ABC transporter ATP-binding protein	2013	3576702	3575785	-	NA	NA	-3.97972	-1.99267	1.57301e-116	7.58883e-115	115.556	114.912	122.172	117.547	36.7119	30.8009	31.9527	33.1551
CCNA_R0013			2461	826839	826953	+	NA	NA	-3.94795	-1.9811	0.0623137	0.136648	2.42746	1.04357	1.40459	1.62521	0.507897	0.514376	0	0.340757
CCNA_02983		polyprenyl-phosphate beta-D-glucosyltransferase	1741	3138328	3139320	+	NA	NA	-3.93028	-1.97463	1.68491e-71	5.84694e-70	97.5508	91.4881	93.2622	94.1004	28.9982	25.6152	25.6526	26.7553
CCNA_02036		DNA-binding protein HU	1155	2180928	2180650	-	NA	NA	-3.90556	-1.96553	1.54849e-61	4.98034e-60	942.535	865.235	881.36	896.376	235.726	222.408	315.711	257.948
CCNA_01164		O-linked N-acetylglucosamine transferase	684	1280183	1282201	+	NA	NA	-3.89397	-1.96124	7.19766e-92	2.87615e-90	98.4452	99.9788	104.165	100.863	31.475	26.4563	29.5238	29.1517
CCNA_01743		sterol desaturase family protein	1004	1872251	1871442	-	NA	NA	-3.88664	-1.95852	6.04898e-30	1.28655e-28	42.3907	35.4104	33.8345	37.2119	10.6721	11.0273	10.0592	10.5862
CCNA_00587		alpha/beta hydrolase family protein	326	615934	617430	+	NA	NA	-3.86371	-1.94999	1.05398e-50	3.02142e-49	41.0253	37.0372	36.3986	38.1537	11.7441	11.7358	9.10959	10.8631
CCNA_02774		hypothetical protein	1609.1	2933639	2934097	+	NA	NA	-3.85554	-1.94693	3.30215e-88	1.2934e-86	422.488	423.435	438.601	428.174	132.086	112.894	130.613	125.198
CCNA_R0044			1107	2059942	2059848	-	NA	NA	-3.76728	-1.91352	0.186405	0.31854	2.93851	0	0.566765	1.16842	0	0.622665	0	0.207555
CCNA_03434		two-component response regulator	2028	3597858	3598670	+	NA	NA	-3.71837	-1.89467	1.28535e-58	4.03559e-57	60.3184	59.1194	59.1408	59.5262	21.0499	15.8615	16.6683	17.8599
CCNA_03827		bifunctional phosphopantothenoylcysteine decarboxylase/phosphopantothenate synthase	2259	3992475	3993671	+	P1-2259-3992346,P2-2259-3992451	TgrL_174	-3.7008	-1.88784	2.98005e-99	1.28142e-97	125.47	121.464	117.131	121.355	37.5237	37.7058	34.6797	36.6364
CCNA_00877		hypothetical protein	499	954947	954339	-	NA	NA	-3.68243	-1.88066	1.43335e-53	4.29571e-52	94.1224	96.0673	95.9266	95.3721	29.252	31.2764	26.195	28.9078
CCNA_03438		hypothetical protein	2029	3603162	3602833	-	NA	NA	-3.62687	-1.85872	4.17538e-12	4.82976e-11	15.7908	14.0012	14.358	14.7167	4.24786	5.73607	3.11882	4.36759
CCNA_01165		FkbM methyltransferase family protein	684	1282180	1284618	+	NA	NA	-3.60284	-1.84913	9.27277e-37	2.26439e-35	71.9166	66.5001	71.3487	69.9218	22.6065	20.5908	22.2595	21.819
CCNA_00666		response regulator receiver domain protein	363	723091	723444	+	P1-363-721847,P2-363-721924	TgrL_044	-3.58904	-1.8436	1.70294e-27	3.38535e-26	63.0867	53.9029	59.3182	58.7692	17.8194	20.7203	15.506	18.0153
CCNA_R0129			599	1128325	1128505	+	NA	NA	-3.58675	-1.84268	9.73136e-12	1.09679e-10	3139.12	2951.85	3237.1	3109.36	1271.43	1308.89	344.492	974.935
CCNA_02876		very short patch repair (Vsr) endonuclease	1669	3025889	3026329	+	NA	NA	-3.50956	-1.81129	4.28722e-14	5.50657e-13	15.6143	12.6541	14.8952	14.3879	4.76801	5.23124	3.30624	4.43516
CCNA_03407		sodium export permease protein	2013	3575788	3574358	-	NA	NA	-3.4369	-1.78111	2.34519e-79	8.75242e-78	166.793	162.488	169.919	166.4	57.1428	56.7143	48.5477	54.135
CCNA_01090		hypothetical protein	637	1197659	1196289	-	P1-637-1197681	TgrL_070	-3.41545	-1.77208	1.36393e-71	4.77496e-70	156.106	156.95	138.318	150.458	52.1455	48.453	47.3568	49.3184
CCNA_03945		hypothetical protein	609	1145454	1145606	+	P1-609-1145417	TgrL_064	-3.40555	-1.76789	7.57717e-07	5.685e-06	20.0702	25.4924	21.4667	22.3431	8.78031	7.73245	5.04516	7.18597
CCNA_01405		GIY-YIG domain protein	810	1524403	1524077	-	P1-810-1524403	TgrL_080	-3.35218	-1.7451	9.34015e-52	2.73701e-50	416.319	408.291	443.42	422.677	144.145	144.175	136.389	141.569
CCNA_03603		beta-lactamase family protein	2122	3757062	3758789	+	P1-2122-3757062	TgrL_168	-3.34833	-1.74344	2.97427e-77	1.08946e-75	114.539	109.732	109.399	111.223	39.9528	37.1419	34.1979	37.0975
CCNA_02597		hypothetical protein	1500	2744892	2744512	-	NA	NA	-3.32823	-1.73475	1.73815e-27	3.43807e-26	233.487	181.433	185.411	200.11	54.269	91.4468	55.8278	67.1812
CCNA_03847		endonuclease III	2269	4013112	4013837	+	NA	NA	-3.29986	-1.72241	8.51174e-46	2.27516e-44	96.1289	90.5035	97.9699	94.8675	34.353	31.0432	31.3064	32.2342
CCNA_00533	hfsI	secreted polysaccharide polymerase hfsI	294	546187	544865	-	P1-294-546187	TgrL_028	-3.29474	-1.72016	2.51036e-49	7.04325e-48	96.1475	93.4773	94.2552	94.6267	31.9633	33.0417	31.6361	32.2137
CCNA_00248		sensor histidine protein kinase	135	260914	259514	-	NA	NA	-3.27204	-1.71019	2.6421e-43	6.87642e-42	85.149	87.4164	95.4641	89.3431	33.6441	27.6555	30.9155	30.7384
CCNA_03863		hypothetical protein	2278	4025235	4024825	-	P1-2278-4025293,P2-2278-4025268	TgrL_177	-3.26503	-1.7071	2.51146e-117	1.22658e-115	985.318	934.824	1018.95	979.697	331.121	305.121	376.042	337.428
CCNA_01116	divJ	histidine protein kinase DivJ	651	1220535	1222292	+	NA	NA	-3.24148	-1.69665	1.29555e-74	4.65926e-73	107.821	103.865	99.3241	103.67	40.7661	36.4408	30.1504	35.7858
CCNA_00549		transposase, IS2 family	304	566164	567090	+	NA	NA	-3.24038	-1.69616	0.0191358	0.0526433	6.52474	47.7063	29.5641	27.9317	20.7295	8.55073	0.0925217	9.79093
CCNA_03014		hypothetical protein	1762	3168458	3167565	-	Pi-1762-3168464	TgrL_139	-3.22648	-1.68996	5.28542e-95	2.20096e-93	112.101	114.104	118.406	114.87	40.5067	40.1633	39.526	40.0654
CCNA_03488		hypothetical protein	2061	3649450	3648911	-	NA	NA	-3.17214	-1.66545	9.11333e-33	2.08395e-31	44.9755	38.1143	42.4759	41.8552	14.4939	16.4314	12.7063	14.5439
CCNA_01089		hypothetical protein	637	1196295	1194604	-	P1-637-1197681	TgrL_070	-3.13014	-1.64623	3.07556e-62	1.00553e-60	71.7695	72.9494	64.7257	69.8149	24.6819	25.0317	25.3957	25.0365
CCNA_03824	ubiB	2-polyprenylphenol 6-hydroxylase accessory protein UbiB	2256	3989897	3991405	+	NA	NA	-3.09027	-1.62773	4.71082e-76	1.70972e-74	400.331	365.399	345.071	370.267	130.093	134.104	139.024	134.407
CCNA_02433		hypothetical protein	1411	2575064	2574870	-	NA	NA	-3.08715	-1.62628	1.14904e-12	1.3733e-11	31.0176	32.0027	32.8578	31.9594	10.184	10.6172	15.3942	12.0651
CCNA_00659		type I restriction-modification system restriction subunit	360	714931	717825	+	NA	NA	-3.04784	-1.60779	5.67338e-94	2.3138e-92	114.138	110.061	120.128	114.776	45.0519	38.9451	43.0171	42.3381
CCNA_R0001			2427	76150	76225	+	NA	NA	-3.0038	-1.58679	0.149994	0.268881	0	2.36862	2.12537	1.498	0	0.778332	1.12852	0.635618
CCNA_03882		phage gp6-like head-tail connector protein	1666	3021876	3021595	-	NA	NA	-3.00176	-1.58581	0.0258045	0.0680097	2.30982	1.91506	0.572794	1.59922	0.207121	0.839053	0.608281	0.551485
CCNA_02627		aminopeptidase	1519	2778310	2776907	-	NA	NA	-2.99432	-1.58223	1.08591e-54	3.35613e-53	86.5577	83.2977	75.7785	81.878	33.281	28.2284	30.3608	30.6234
CCNA_03676		GNAT acetyltransferase protein	2157	3836131	3836574	+	NA	NA	-2.94162	-1.55661	3.10051e-30	6.70252e-29	64.9693	63.9243	66.2119	65.0352	23.4159	24.2475	27.8165	25.16
CCNA_02589		BolA-related transcriptional regulator	1496	2739366	2739602	+	NA	NA	-2.9335	-1.55262	4.0878e-48	1.12301e-46	734.607	706.136	763.112	734.618	250.884	250.34	343.794	281.673
CCNA_00842		hypothetical protein	480	915233	913509	-	P1-480-915248,Pi-480-915114	TgrL_055	-2.87982	-1.52598	3.35808e-23	5.80112e-22	33.2293	31.6201	33.7726	32.874	12.3588	13.5452	12.5295	12.8112
CCNA_00859		acetyltransferase, GNAT family	492	938563	937676	-	P1-492-938924,P2-492-938895,Pi-492-938853	TgrL_056	-2.82702	-1.49928	3.5518e-44	9.36727e-43	96.4061	97.7786	98.2871	97.4906	41.6355	37.7035	36.6058	38.6483
CCNA_03484		NfeD-related membrane protease regulator	2059	3647085	3646621	-	NA	NA	-2.78944	-1.47998	1.03067e-47	2.81196e-46	159.491	140.786	152.265	150.847	62.0508	60.5525	58.654	60.4191
CCNA_02421	exbB	TonB accessory protein exbB	1406	2565640	2564732	-	NA	NA	-2.75888	-1.46408	1.20593e-108	5.48352e-107	5049.42	5096.08	5073.71	5073.07	2106.42	1992.92	2095.41	2064.92
CCNA_00823		LuxR-like DNA-binding protein	464	885244	884441	-	NA	NA	-2.74998	-1.45942	5.07519e-63	1.68718e-61	465.264	367.27	404.891	412.475	174.28	160.023	170.149	168.15
CCNA_02952		hypothetical protein	1722	3112113	3112238	+	NA	NA	-2.74816	-1.45846	0.318236	0.471008	0.738514	0.476231	0.427323	0.547356	0	0.46947	0	0.15649
CCNA_R0053			2518	2421884	2421800	-	NA	NA	-2.74785	-1.4583	0.3183	0.471008	0	1.41188	0.633443	0.681776	0.687154	0	0	0.229051
CCNA_R0058			2526	2568733	2568658	-	NA	NA	-2.7474	-1.45807	0.31836	0.471008	0	0.789541	1.41691	0.735484	0	0	1.12852	0.376174
CCNA_02419	tonB1	TonB1 protein	1406	2564281	2563550	-	NA	NA	-2.72828	-1.44799	1.94509e-73	6.87032e-72	3645.59	3801.88	3420.99	3622.82	1593.14	1518.75	1360.45	1490.78
CCNA_03659		N-(5'-phosphoribosyl)anthranilate isomerase	2147	3821173	3820514	-	NA	NA	-2.70412	-1.43516	4.18883e-32	9.52357e-31	81.7737	79.5522	75.3797	78.9019	35.5759	30.921	31.1882	32.5617
CCNA_03840		succinyl-CoA:coenzyme A transferase	2266	4007795	4006251	-	NA	NA	-2.6965	-1.43109	1.79237e-60	5.6725e-59	92.2698	83.0362	86.2528	87.1863	36.7839	35.1091	36.9162	36.2697
CCNA_02420	exbD	TonB accessory protein exbD	1406	2564726	2564292	-	NA	NA	-2.68773	-1.42639	1.11582e-87	4.32763e-86	6323.31	6014.58	5849.91	6062.6	2588.22	2477.77	2528.27	2531.42
CCNA_00532		hypothetical protein	293	543952	544842	+	NA	NA	-2.68427	-1.42453	3.48903e-33	8.02476e-32	39.3725	36.03	33.8405	36.4143	13.8318	17.1285	14.2465	15.0689
CCNA_03485		membrane protease family, stomatin/prohibitin-like protein	2059	3648061	3647087	-	NA	NA	-2.68138	-1.42298	8.62183e-49	2.38517e-47	202.044	193.986	202.89	199.64	89.2596	81.9651	78.9942	83.4063
CCNA_03324		hypothetical protein	1962	3506115	3505687	-	P1-1962-3506537,Pi-1962-3506503	TgrL_155	-2.6748	-1.41943	1.49354e-46	4.01935e-45	173.091	167.427	176.714	172.411	66.7132	73.7692	78.3704	72.9509
CCNA_03198	cleD	two-component receiver protein CleD	1883	3358591	3357782	-	NA	NA	-2.67308	-1.4185	1.62471e-50	4.62398e-49	237.572	234.242	242.358	238.057	102.467	97.6393	100.274	100.127
CCNA_02936		glutathione S-transferase	1712	3097275	3097937	+	NA	NA	-2.67233	-1.4181	2.89884e-54	8.82138e-53	110.176	115.666	113.939	113.26	46.6913	47.5545	49.4167	47.8875
CCNA_00701	cspB	cold shock protein CspB	384	761611	761820	+	NA	NA	-2.66476	-1.41401	2.66833e-10	2.70664e-09	51.4006	98.5798	75.8925	75.291	30.0385	38.0271	27.364	31.8098
CCNA_02590		aldo-keto reductase family protein	1496	2739616	2740506	+	NA	NA	-2.65443	-1.4084	4.2553e-22	7.16338e-21	312.787	317.401	322.149	317.446	131.697	132.315	140.058	134.69
CCNA_02581		hypothetical protein	1491	2731704	2732189	+	NA	NA	-2.63425	-1.39739	4.38327e-26	8.33664e-25	48.2496	40.1269	44.6473	44.3413	19.1088	19.2309	17.6477	18.6625
CCNA_00028		TonB-dependent receptor	14	32658	30337	-	NA	NA	-2.61864	-1.38882	1.5788e-12	1.8644e-11	1029.27	618.14	818.26	821.891	376.534	204.208	474.566	351.769
CCNA_02722	hfaE	holdfast attachment protein	1575	2885654	2884725	-	NA	NA	-2.60983	-1.38395	8.31629e-31	1.81764e-29	133.876	138.334	135.243	135.818	66.0703	56.5454	52.1984	58.2713
CCNA_00029		lysine exporter protein	15	32914	33546	+	NA	NA	-2.60299	-1.38017	3.69229e-38	9.07248e-37	122.159	106.17	107.6	111.977	50.0114	47.0048	46.7454	47.9205
CCNA_01163		ice nucleation protein	683	1272589	1280028	+	NA	NA	-2.59902	-1.37797	6.86669e-66	2.30209e-64	336.278	320.737	356.425	337.814	153.847	134.725	149.425	145.999
CCNA_00027		2OG-Fe(II) oxygenase	14	30191	29502	-	NA	NA	-2.54564	-1.34803	1.76332e-17	2.62244e-16	288.059	191.494	239.561	239.705	106.066	72.6127	138.098	105.592
CCNA_01980		PEP phosphonomutase related enzyme	1144	2124986	2124219	-	P1-1144-2127442	TgrL_092	-2.54358	-1.34686	1.08651e-43	2.84652e-42	110.621	112.744	86.1623	103.176	46.3158	45.6743	44.2239	45.4047
CCNA_03274		hypothetical protein	1929	3442755	3442639	-	NA	NA	-2.53299	-1.34084	0.233815	0.378776	0	1.02573	1.38058	0.802103	0.499215	0.505583	0	0.334933
CCNA_00162		beta-barrel porin type 2	89	171649	172917	+	NA	NA	-2.53062	-1.33949	1.29183e-85	4.96165e-84	3709.35	4182.1	4003.83	3965.1	1698.81	1785.04	1795.38	1759.74
CCNA_01094		hypothetical protein	639	1199238	1199089	-	NA	NA	-2.52377	-1.33558	1.06808e-10	1.10901e-09	95.5342	95.6081	93.6862	94.9428	42.8326	55.2097	26.8739	41.6387
CCNA_03367		chemotaxis receiver domain protein CheYIII	1985	3544531	3545031	+	P1-1985-3544502	TgrL_157	-2.52224	-1.3347	4.24085e-28	8.5596e-27	46.6193	43.9558	43.3106	44.6286	21.1015	20.5442	16.9481	19.5313
CCNA_02517		hypothetical protein	1454	2667090	2667611	+	NA	NA	-2.49228	-1.31746	4.49213e-27	8.71121e-26	160.258	158.634	136.257	151.716	55.8346	86.8034	61.779	68.139
CCNA_02693		M10 peptidase-related protein	1562	2848015	2846063	-	P1-1562-2848052,P2-1562-2848045	TgrL_117	-2.48952	-1.31587	9.25676e-52	2.73282e-50	86.6682	76.4735	89.1588	84.1002	36.8453	36.7398	40.4026	37.9959
CCNA_02930		very short patch repair (Vsr) endonuclease	1706	3091450	3090917	-	NA	NA	-2.46998	-1.3045	5.95562e-42	1.51028e-40	96.7122	87.1984	81.2681	88.3929	40.2513	42.3156	36.2987	39.6218
CCNA_02332	cleC	single domain receiver protein CleC	1347	2473963	2474481	+	NA	NA	-2.46051	-1.29896	4.5985e-43	1.18128e-41	389.961	411.942	389.866	397.257	173.761	169.709	202.108	181.859
CCNA_03275		hypothetical protein	1929	3442846	3442706	-	NA	NA	-2.44668	-1.29082	0.181868	0.312317	1.97985	1.2767	0.381863	1.2128	0.828484	0.419526	0	0.416003
CCNA_R0074			2562	3497761	3497883	+	NA	NA	-2.44621	-1.29055	0.182723	0.31335	1.51305	0.975692	1.31324	1.26733	1.42459	0	0	0.474863
CCNA_00585		hypothetical protein	324	613324	614379	+	P1-324-613324	TgrL_031	-2.40968	-1.26884	1.78879e-23	3.11738e-22	18.0642	22.2178	20.242	20.1747	9.95593	9.13066	9.42145	9.50268
CCNA_03910		hypothetical protein	2393	3816086	3815979	-	NA	NA	-2.4064	-1.26688	0.0767079	0.160389	5.1696	6.11163	1.99417	4.42513	0.540816	4.38172	0.794145	1.90556
CCNA_00976	sppA	signal peptide peptidase A	562	1056786	1055002	-	NA	NA	-2.3991	-1.26249	7.70392e-43	1.96624e-41	277.438	262.913	254.765	265.039	126.404	118.638	126.994	124.012
CCNA_00901		alpha/beta hydrolase family protein	519	981606	980770	-	NA	NA	-2.38183	-1.25207	9.76518e-16	1.33671e-14	64.8146	65.9554	66.065	65.6117	32.8677	32.5802	26.5398	30.6626
CCNA_00161		hypothetical protein	88	170951	171577	+	NA	NA	-2.37424	-1.24747	3.57927e-34	8.42834e-33	2462.86	2597.25	2480.71	2513.61	1307.52	1313.73	946.454	1189.24
CCNA_00117		glucosamine-fructose-6-phosphate aminotransferase, isomerizing	61	127915	129735	+	NA	NA	-2.36218	-1.24012	1.67862e-17	2.50589e-16	86.9719	81.885	84.2973	84.3848	39.3236	40.3125	40.7408	40.1257
CCNA_03988		hypothetical protein	1905	3397646	3397119	-	NA	NA	-2.34897	-1.23203	4.12666e-54	1.24619e-52	332.382	319.686	294.503	315.524	150.224	151.58	149.444	150.416
CCNA_01084		hypothetical protein	633	1188873	1190108	+	P1-633-1186885,Pi-633-1186892	TgrL_068	-2.34251	-1.22805	1.03004e-40	2.56279e-39	442.603	424.939	470.775	446.106	199.892	213.306	228.714	213.97
CCNA_03349		hypothetical protein	1973	3529166	3528978	-	NA	NA	-2.33588	-1.22397	5.549e-08	4.72284e-07	38.8951	35.8761	33.9009	36.224	18.5423	17.5269	14.9753	17.0148
CCNA_02818		hypothetical protein	1635	2974861	2974974	+	NA	NA	-2.31819	-1.213	0.0581477	0.130404	4.08126	2.10544	5.66765	3.95145	2.04941	3.11333	0	1.72091
CCNA_01745		thioredoxin peroxidase	1006	1874042	1873509	-	NA	NA	-2.3152	-1.21114	1.368e-24	2.48249e-23	218.692	221.592	227.067	222.45	112.222	104.017	108.254	108.164
CCNA_01203		TonB-dependent receptor	709	1330816	1328834	-	NA	NA	-2.31067	-1.20831	1.43688e-60	4.58411e-59	65.32	67.2977	67.5545	66.724	33.313	31.6796	32.5251	32.5059
CCNA_00820		3-ketoacyl-CoA thiolase	462	883395	882223	-	NA	NA	-2.30717	-1.20612	2.71101e-15	3.68548e-14	20.8635	17.0347	18.5443	18.8142	8.96288	10.0858	7.89677	8.98182
CCNA_01118		hypothetical protein	653	1223264	1223593	+	NA	NA	-2.29453	-1.1982	6.39512e-07	4.82807e-06	32.9915	34.9121	29.3687	32.4241	12.9206	17.2082	17.9332	16.0207
CCNA_02763		bacteriophage P4 integrase	1607	2924942	2926183	+	NA	NA	-2.29222	-1.19675	4.48545e-16	6.18274e-15	124.07	122.184	129.058	125.104	58.4081	62.0585	64.1531	61.5399
CCNA_R0012			2457	758806	758663	-	NA	NA	-2.26719	-1.1809	0.0196026	0.0537408	11.6316	7.91734	5.98252	8.51049	4.86734	3.69708	2.97804	3.84749
CCNA_02800		HTH/XRE-family transcriptional regulator	1626	2957416	2957895	+	P1-1626-2957416	TgrL_125	-2.26493	-1.17947	3.13853e-05	0.000180728	14.9272	15.8763	16.7137	15.8391	7.54438	8.13357	8.2194	7.96578
CCNA_01567		proline iminopeptidase	906	1683567	1684652	+	NA	NA	-2.25032	-1.17013	8.98679e-15	1.18902e-13	51.239	49.5622	49.2318	50.011	25.8695	23.694	25.3512	24.9716
CCNA_00595		FecR family protein	330	627888	626899	-	NA	NA	-2.24761	-1.16839	8.84217e-19	1.38259e-17	60.0614	54.1864	54.1146	56.1208	29.499	27.9036	25.8169	27.7399
CCNA_02937		hypothetical protein	1713	3098040	3098702	+	P1-1713-3098040	TgrL_134	-2.24258	-1.16516	5.60602e-25	1.02673e-23	46.1755	41.6325	45.3155	44.3745	24.4909	20.9668	20.6981	22.0519
CCNA_03619		zinc metalloprotease	2129	3773490	3775610	+	NA	NA	-2.2317	-1.15814	8.22728e-58	2.56277e-56	511.944	492.63	536.116	513.564	265.439	248.075	262.115	258.543
CCNA_R0019			2467	920752	920579	-	NA	NA	-2.23167	-1.15812	1.62743e-10	1.6766e-09	2035.93	1527.72	1530.8	1698.15	1106.73	983.507	471.722	853.987
CCNA_00628	cheY	chemotaxis protein cheY	350	673771	673388	-	P1-350-673771	TgrL_037	-2.2294	-1.15666	1.06986e-05	6.6442e-05	16.2358	10.9384	13.1802	13.4515	5.47576	6.93202	7.81736	6.74171
CCNA_00801	cydB	cytochrome bd-type quinol oxidase, subunit 2 cydB	455	866406	867557	+	NA	NA	-2.22423	-1.1533	5.51996e-24	9.92589e-23	36.5103	32.9715	34.306	34.5959	19.4694	17.4584	14.6669	17.1982
CCNA_R0042			2501	1915870	1916013	+	NA	NA	-2.21837	-1.1495	0.0325144	0.0818238	6.462	5.83383	5.98252	6.09278	3.65051	3.28629	1.78683	2.90787
CCNA_02680		conserved transmembrane protein	1554	2833680	2832742	-	NA	NA	-2.21125	-1.14486	8.23188e-19	1.29227e-17	40.531	34.1882	34.2322	36.3171	18.4119	18.2058	18.0852	18.2343
CCNA_03084		conserved hypothetical membrane protein	1803	3234393	3233155	-	NA	NA	-2.20427	-1.1403	1.42332e-11	1.5861e-10	21.1791	17.2412	19.7727	19.3977	10.4182	9.40531	9.55281	9.79212
CCNA_00886		aspartokinase	506	964937	966184	+	NA	NA	-2.20017	-1.13761	4.67533e-15	6.29103e-14	225.101	222.23	227.321	224.884	117.378	111.434	115.869	114.893
CCNA_R0176			1706	3091482	3091335	-	NA	NA	-2.1995	-1.13718	3.29588e-05	0.000189238	124.49	81.8988	78.945	95.1111	65.1172	58.3538	20.8624	48.1111
CCNA_00969		two component sensor histidine kinase	556	1045882	1044122	-	NA	NA	-2.1798	-1.1242	7.59164e-11	7.98737e-10	13.7915	11.9942	13.1778	12.9878	6.53401	6.68455	6.81855	6.67904
CCNA_R0005			2303	281946	282042	+	P1-2303-281946	TgrL_015	-2.17724	-1.1225	4.52641e-06	3.00444e-05	50.8433	53.819	53.2876	52.65	27.6987	23.7832	31.8313	27.7711
CCNA_00163		exopolysaccharide transport family protein	89	172964	175183	+	NA	NA	-2.16526	-1.11454	8.60409e-49	2.38517e-47	1227.84	1333.03	1286.65	1282.5	660.485	680.582	654.654	665.24
CCNA_03359		phosphoglycerate kinase	1980	3537302	3538492	+	NA	NA	-2.16258	-1.11275	3.55444e-35	8.47069e-34	177.824	170.241	178.345	175.47	94.3063	92.579	85.8397	90.9083
CCNA_02243	crbA	D-alanyl-D-alanine serine-type carboxypeptidase CrbA	1289	2391809	2393164	+	NA	NA	-2.15369	-1.10681	5.90547e-50	1.66872e-48	280.188	266.217	293.554	279.986	156.832	145.266	135.546	145.881
CCNA_01111		DnaA-related protein	649	1217028	1217396	+	P1-649-1217028	TgrL_072	-2.1424	-1.09923	2.48412e-06	1.70611e-05	15.6349	16.7494	15.9047	16.0963	8.8641	9.13749	6.97298	8.32486
CCNA_00800	cydA	cytochrome bd-type quinol oxidase, subunit 1 cydA	455	864829	866391	+	NA	NA	-2.14205	-1.09899	9.64335e-30	2.04006e-28	66.6789	60.1203	65.3828	64.0607	35.4634	32.8503	32.0463	33.4533
CCNA_00388		esterase lipase Family protein	216	405006	404125	-	NA	NA	-2.13265	-1.09265	2.84255e-22	4.82623e-21	139.79	135.113	135.522	136.809	73.9704	72.8349	68.653	71.8194
CCNA_00984		phosphinothricin N-acetyltransferase	566	1064613	1064062	-	NA	NA	-2.12356	-1.08648	4.72916e-17	6.85295e-16	102.83	94.8993	95.005	97.5781	51.5303	50.2588	52.8279	51.539
CCNA_03283		TIM-barrel metal-dependent hydrolase	1937	3453721	3452702	-	NA	NA	-2.11994	-1.08402	1.93804e-21	3.22138e-20	42.1475	35.9442	40.7515	39.6144	22.2753	21.7475	18.2466	20.7565
CCNA_01671	dgrA	diguanylate receptor protein dgrA	971	1793574	1793930	+	NA	NA	-2.11709	-1.08208	4.00737e-20	6.47068e-19	139.449	143.037	133.325	138.604	69.2063	77.3797	74.2359	73.6073
CCNA_03987		hypothetical protein	1880	3355502	3355606	+	NA	NA	-2.11445	-1.08028	0.279147	0.431033	0.886217	2.28591	0.512787	1.2283	1.11254	0.563364	0	0.558633
CCNA_01418		ROS/MUCR transcriptional regulator	817	1536558	1536112	-	NA	NA	-2.11101	-1.07794	3.42089e-25	6.32384e-24	217.956	239.483	182.848	213.429	101.92	113.278	125.486	113.561
CCNA_01768		hypothetical protein	1019	1896232	1895834	-	NA	NA	-2.1096	-1.07697	1.76848e-26	3.39618e-25	271.229	254.758	236.557	254.181	141.556	121.568	142.731	135.285
CCNA_00985	ptrB	protease II PtrB	566	1066802	1064610	-	NA	NA	-2.10862	-1.0763	4.7149e-51	1.36147e-49	188.482	180.043	193.347	187.291	102.86	94.7314	101.959	99.8502
CCNA_02808		hypothetical protein	1630	2963500	2963979	+	NA	NA	-2.10854	-1.07624	9.39524e-11	9.78094e-10	24.8141	22.8769	27.37	25.0203	15.4538	11.7074	12.8651	13.3421
CCNA_03733		mannose-1-phosphate guanylyltransferase	2195	3901846	3900536	-	NA	NA	-2.09268	-1.06535	4.67425e-13	5.76054e-12	196.114	184.272	192.782	191.056	106.658	105.402	94.4687	102.176
CCNA_00427		hypothetical protein	238	436958	437146	+	NA	NA	-2.08435	-1.0596	3.28746e-09	3.06726e-08	117.178	113.66	123.924	118.254	70.1515	65.7258	53.0943	62.9905
CCNA_01488	ilvD	dihydroxyacid dehydratase	858	1594813	1596615	+	NA	NA	-2.07675	-1.05432	8.20989e-42	2.06868e-40	78.4472	72.5186	71.611	74.1923	40.2669	37.0077	43.2882	40.1876
CCNA_02248		hypothetical protein	1294	2397162	2397073	-	Pi-1294-2397182	TgrL_102	-2.06676	-1.04737	0.252761	0.401414	2.06784	4.66706	0	2.24497	1.29796	1.97177	0	1.08991
CCNA_R0081	gsrN		2574	3830130	3830241	+	NA	NA	-2.06238	-1.04431	0.369942	0.525869	1.66166	0	0.961476	0.874378	0.521501	0.528154	0	0.349885
CCNA_02796		hypothetical protein	1624	2956107	2955973	-	NA	NA	-2.06198	-1.04403	0.37621	0.532101	0	1.33345	0.398834	0.577427	0.865305	0	0	0.288435
CCNA_00861		hypothetical protein	493	939557	938979	-	NA	NA	-2.06185	-1.04394	0.115018	0.219495	15.107	15.2345	2.60379	10.9818	9.28074	8.58181	0	5.95418
CCNA_02637		PAS-family sensor histidine kinase	1527	2788093	2789109	+	P1-1527-2788076	TgrL_113	-2.05587	-1.03975	2.72156e-19	4.3589e-18	47.3956	49.1487	49.5543	48.6995	28.0841	25.5923	26.3965	26.691
CCNA_00116		phosphoglucosamine mutase	60	127753	126407	-	NA	NA	-2.05441	-1.03872	5.23564e-32	1.17683e-30	163.447	172.531	164.326	166.768	96.6964	89.1031	87.6142	91.1379
CCNA_02631		P-loop NTPase-related protein	1522	2781770	2781597	-	P1-1522-2781770	TgrL_112	-2.05248	-1.03737	3.82076e-05	0.000217481	19.7871	22.4157	21.3514	21.1847	12.0844	10.5388	12.8159	11.813
CCNA_02716		ABC transporter substrate-binding protein	1574.1	2877370	2878374	+	NA	NA	-2.0422	-1.03013	1.57364e-20	2.59389e-19	112.312	109.86	103.935	108.702	61.9533	56.6811	60.5921	59.7422
CCNA_00784		peptidoglycan-associated outer membrane lipoprotein	445	846681	847904	+	NA	NA	-2.03791	-1.02709	3.38988e-16	4.73865e-15	29.8773	31.3262	28.7689	29.9908	16.8925	18.4129	13.8041	16.3698
CCNA_03426		MarR family repressor protein	2021	3592315	3591851	-	NA	NA	-2.03756	-1.02684	1.04868e-36	2.54513e-35	195.111	183.499	178.781	185.797	100.11	102.023	104.766	102.3
CCNA_01744		AraC-family transcriptional regulator	1005	1873437	1872325	-	NA	NA	-2.02786	-1.01996	2.24038e-11	2.44158e-10	48.8256	43.5077	43.9739	45.4357	25.0845	24.6073	25.5068	25.0662
CCNA_03396		PDZ domain trypsin-like serine protease	2003	3566856	3568580	+	NA	NA	-2.0018	-1.0013	1.47563e-30	3.20747e-29	71.3675	73.2584	68.9498	71.1919	40.0561	41.6987	37.7378	39.8309
CCNA_R0023			2474	1094527	1094451	-	NA	NA	-2.00104	-1.00075	0.51707	#N/A	2.41696	0	0	0.805652	0.758547	0	0	0.252849
CCNA_R0160			2520	2444162	2444238	+	NA	NA	-2.00104	-1.00075	0.517757	#N/A	2.41696	0	0	0.805652	0.758547	0	0	0.252849
CCNA_01486		fumarylacetoacetate (FAA) hydrolase family protein	856	1593723	1592713	-	NA	NA	-1.98672	-0.99039	1.68398e-13	2.09491e-12	37.3684	31.8721	33.8181	34.3529	20.4515	17.2018	20.5299	19.3944
CCNA_02832		microsomal dipeptidase	1646	2985866	2987134	+	NA	NA	-1.97543	-0.982168	5.37573e-25	9.89135e-24	139.909	131.548	146.72	139.392	80.2249	78.0319	79.82	79.3589
CCNA_02780		hypothetical protein	1615	2938555	2939340	+	NA	NA	-1.9681	-0.976801	2.65185e-16	3.73335e-15	70.5591	69.6242	77.0649	72.4161	41.2424	41.0159	42.5565	41.6049
CCNA_01489	abfA	alpha-L-arabinofuranosidase	859	1596728	1598278	+	NA	NA	-1.96703	-0.976021	3.54912e-15	4.79191e-14	39.8369	36.6375	40.651	39.0418	23.3858	22.2349	21.0134	22.2114
CCNA_01601		hypothetical protein	931	1722154	1722390	+	NA	NA	-1.96434	-0.974045	7.69666e-06	4.87948e-05	23.165	23.2931	22.0369	22.8317	11.583	12.4796	15.9231	13.3286
CCNA_02086	ftsN	cell division protein FtsN	1183	2236187	2235387	-	NA	NA	-1.95932	-0.970351	1.28185e-25	2.40331e-24	190.172	197.02	186.332	191.175	119.952	115.205	92.8347	109.33
CCNA_00139	chlI	magnesium chelatase subunit ChlI-like ATPase	76	152600	150993	-	NA	NA	-1.95885	-0.970005	5.7827e-23	9.90319e-22	131.073	128.854	122.653	127.526	78.8582	68.4603	71.6864	73.0016
CCNA_01819	hfq	RNA-binding protein, Hfq family	1050	1945962	1946210	+	P1-1050-1945909	TgrL_089	-1.9576	-0.969087	4.53696e-09	4.15468e-08	874.099	921.042	985.818	926.986	496.821	465.386	635.163	532.457
CCNA_01443		hypothetical protein	833	1555501	1554869	-	NA	NA	-1.9506	-0.96392	5.82566e-36	1.40526e-34	136.419	138.78	137.541	137.58	80.3688	78.9644	78.5865	79.3066
CCNA_00968		gluconate kinase	555	1042164	1043663	+	P1-555-1042126	TgrL_058	-1.937	-0.953824	2.59324e-33	5.99933e-32	101.428	101.969	103.45	102.282	62.3799	60.6518	54.3767	59.1361
CCNA_00964		gluconate kinase	551	1039740	1039648	-	NA	NA	-1.93408	-0.951649	0.538586	#N/A	1.00057	0.645216	0	0.548595	0	0.636056	0	0.212019
CCNA_02582		hypothetical protein	1491	2732176	2732322	+	NA	NA	-1.93387	-0.951488	0.538666	#N/A	0	0.816396	0	0.272132	0.397334	0	0	0.132445
CCNA_R0107			2441	422074	422176	+	NA	NA	-1.93386	-0.951484	0.538642	#N/A	0.903425	0.582574	0	0.495333	0	0	0.832696	0.277565
CCNA_02777		vitamin B12 receptor	1613	2936341	2936207	-	P1-1613-2936633	TgrL_123	-1.92081	-0.941713	0.147667	0.265653	1.37856	2.22241	2.79184	2.13094	1.29796	1.75269	0.635316	1.22865
CCNA_00236		hypothetical protein	130	252308	250611	-	NA	NA	-1.92014	-0.941215	7.30998e-31	1.60657e-29	174.488	178.036	179.063	177.196	109.386	94.2341	107.79	103.804
CCNA_02865		phage-derived conserved hypothetical protein	1661	3018863	3018228	-	NA	NA	-1.91846	-0.939947	0.0749457	0.157621	1.75571	2.17	2.70906	2.21159	1.19388	2.04618	0.539419	1.25983
CCNA_03902		hypothetical protein	1732.5	3125573	3125238	-	NA	NA	-1.91611	-0.938183	3.90078e-05	0.000221717	29.3559	28.931	32.0492	30.1121	20.1647	15.8446	17.1025	17.7039
CCNA_R0073			2549	3170443	3170300	-	NA	NA	-1.91431	-0.936824	0.0726828	0.153761	7.7544	6.25053	5.98252	6.66248	5.27296	3.69708	1.78683	3.58562
CCNA_00705		hypothetical protein	387	763315	763025	-	NA	NA	-1.90199	-0.927513	3.41997e-08	2.96697e-07	889.598	889.148	706.615	828.454	396.613	505.75	562.353	488.239
CCNA_00131		Rrf2 family protein	72	141119	141541	+	NA	NA	-1.90103	-0.926785	5.93108e-10	5.82218e-09	107.132	119.868	108.322	111.774	70.6973	79.1506	47.6487	65.8322
CCNA_01166		hydroxyacyl-ACP dehydratase HTD2	685	1285421	1284624	-	NA	NA	-1.89871	-0.925017	4.88244e-08	4.18072e-07	17.841	17.1443	18.4199	17.8017	11.1985	9.78474	10.7478	10.577
CCNA_02428		translation initiation factor 1 (IF-1)	1410	2570892	2570674	-	NA	NA	-1.88802	-0.916876	7.12367e-29	1.46017e-27	1564.05	1737.96	1801.39	1701.13	953.199	975.083	1111.45	1013.25
CCNA_03926		hypothetical protein	395	770423	770292	-	NA	NA	-1.88738	-0.916385	0.299604	0.45359	2.11484	0.909168	0.815798	1.27993	1.32746	0.44813	0	0.591863
CCNA_02203		YceI-like domain protein	1259	2351792	2351214	-	NA	NA	-1.88545	-0.914906	1.53191e-14	1.9935e-13	185.141	177.321	183.567	182.01	111.772	98.8952	115.986	108.885
CCNA_03487		zonular occludens toxin, zot-like protein	2060	3648687	3648914	+	NA	NA	-1.87751	-0.908817	0.0388644	0.0939777	13.8763	9.73767	6.61226	10.0754	6.4044	3.89166	7.52348	5.93985
CCNA_R0119			424	814185	814045	-	NA	NA	-1.87661	-0.908131	0.000139575	0.000713382	277.839	256.192	250.502	261.511	193.451	210.183	65.0861	156.24
CCNA_01623		phosphohydrolase, MutT/nudix family	947	1744933	1744514	-	NA	NA	-1.87655	-0.908079	1.97463e-18	3.05141e-17	108.119	97.5797	103.07	102.923	69.2553	64.7868	49.2143	61.0855
CCNA_03092		cytochrome P450 family protein	1810	3240801	3242177	+	NA	NA	-1.86062	-0.895787	5.70425e-11	6.09892e-10	40.3432	39.0447	37.6156	39.0011	21.9296	26.8917	21.4263	23.4159
CCNA_01302		acetyltransferase domain protein	762	1428800	1429948	+	NA	NA	-1.86003	-0.895325	2.0572e-18	3.16664e-17	73.3732	68.6742	65.8389	69.2955	41.8363	42.9363	39.9353	41.5693
CCNA_01762		YjgP/YjgQ family membrane permease	1014	1891771	1890632	-	NA	NA	-1.85898	-0.894512	1.24284e-31	2.76217e-30	242.182	246.495	249.99	246.222	142.588	143.421	161.303	149.104
CCNA_02099		Na+ driven multidrug efflux pump	1195	2249896	2248481	-	NA	NA	-1.85704	-0.893003	2.14342e-20	3.50387e-19	130.971	114.925	114.758	120.218	74.7838	71.059	71.2308	72.3579
CCNA_01434		MerR-family transcriptional regulator	826	1548878	1549303	+	NA	NA	-1.85636	-0.892474	1.48903e-12	1.76366e-11	136.521	145.787	135.997	139.435	92.6852	82.3424	77.1104	84.046
CCNA_00811		TetR-family transcriptional regulator	459	875553	874918	-	NA	NA	-1.85632	-0.892442	1.13011e-23	2.00481e-22	66.5708	69.4398	66.88	67.6302	42.153	41.4817	38.973	40.8692
CCNA_00572		PTS system, N-acetylglucosamine-specific IIBC component	316	591765	593513	+	NA	NA	-1.85614	-0.892306	0.00979993	0.0299756	4.20307	2.67604	1.50846	2.79586	1.33581	2.4013	1.22595	1.65435
CCNA_01983		citrate synthase	1145.1	2128834	2130114	+	NA	NA	-1.84371	-0.882612	1.39788e-24	2.52512e-23	1217.31	1247.51	1224.93	1229.92	685.03	747.242	814.157	748.81
CCNA_R0120			2460	818770	818899	+	NA	NA	-1.84333	-0.882311	0.156221	0.277633	3.57895	4.1542	2.48505	3.40607	2.69576	2.27512	0.659751	1.87688
CCNA_02807		nickel-cobalt-cadmium resistance protein NccB	1630	2962296	2963531	+	NA	NA	-1.84231	-0.881518	3.1193e-14	4.03267e-13	38.9979	36.8478	37.1584	37.668	24.1004	22.8285	21.5113	22.8134
CCNA_02806		nickel-cobalt-cadmium resistance protein NccC	1630	2961061	2962299	+	NA	NA	-1.84178	-0.881104	3.16976e-20	5.16032e-19	35.0732	34.5792	33.027	34.2264	22.0621	22.1049	17.5827	20.5832
CCNA_00118		porphyrin biosynthesis protein	61	129746	131989	+	NA	NA	-1.83634	-0.876835	1.00658e-09	9.78383e-09	60.7083	59.4168	60.8249	60.3167	38.4963	36.1668	35.9276	36.8635
CCNA_01528	fljK	flagellin fljK	881	1636359	1637180	+	NA	NA	-1.83006	-0.87189	1.99242e-16	2.8251e-15	2722.08	2994.71	3339.55	3018.78	2152.57	1517.98	1895.44	1855.33
CCNA_02816		hypothetical protein	1633	2973908	2973537	-	P1-1633-2973908	TgrL_126	-1.82815	-0.870384	4.55097e-23	7.82766e-22	183.104	176.789	184.107	181.333	115.089	113.695	104.212	110.999
CCNA_R0011			2455	735530	735387	-	NA	NA	-1.82601	-0.868694	0.147128	0.265078	3.231	8.75074	3.73907	5.24027	4.86734	2.8755	1.78683	3.17656
CCNA_03436		CHASE sensor histidine kinase	2028	3600007	3602292	+	NA	NA	-1.82194	-0.865475	2.11073e-25	3.92021e-24	38.9145	33.8611	36.3191	36.3649	22.6376	21.3479	23.1865	22.3907
CCNA_02819		hypothetical protein	1636	2975355	2975200	-	NA	NA	-1.81767	-0.862089	0.000477071	0.00219964	54.8773	65.0055	61.4358	60.4396	45.3037	33.7477	32.9876	37.3463
CCNA_03598	divL	two-component sensor histidine kinase DivL	2118	3750296	3752605	+	NA	NA	-1.8148	-0.859813	1.94332e-08	1.7084e-07	96.8797	95.1249	105.657	99.2207	65.058	62.7639	56.2873	61.3697
CCNA_01552	tipN	polar localization protein TipN	898	1665871	1668519	+	NA	NA	-1.80658	-0.853263	5.49986e-29	1.1332e-27	124.176	119.512	122.828	122.172	83.6323	73.6903	70.2265	75.8497
CCNA_R0021			562	1057036	1056960	-	NA	NA	-1.80609	-0.852871	0.421926	0.578358	1.20848	3.11715	0	1.44188	0.758547	1.53645	0	0.764998
CCNA_02681		tRNA (uracil-5-)-methyltransferase GidA	1555	2833779	2835203	+	NA	NA	-1.805	-0.852002	3.76351e-09	3.47861e-08	97.0361	98.9558	95.9344	97.3088	58.4901	61.7684	61.6925	60.6503
CCNA_R0009			2452	708218	708312	+	NA	NA	-1.8023	-0.849837	0.165396	0.289133	2.93851	5.68469	7.93471	5.5193	4.30376	4.98132	0.902817	3.39597
CCNA_01377		hypothetical protein	793	1492239	1492093	-	P1-793-1492300	TgrL_079	-1.80166	-0.849328	0.0134932	0.0390482	17.7243	23.2673	21.9766	20.9894	17.88	14.0841	6.41799	12.794
CCNA_00610		alpha-1,2-mannosidase	338	648428	651031	+	NA	NA	-1.80151	-0.84921	2.67635e-23	4.6437e-22	81.4391	76.1355	80.6192	79.3979	50.4678	48.1585	49.8664	49.4976
CCNA_02809		AcrB-family cation/multidrug efflux pump	1630	2963976	2967218	+	NA	NA	-1.79793	-0.846334	2.76462e-19	4.41002e-18	52.7098	51.4752	52.9461	52.3771	33.5356	32.413	32.186	32.7115
CCNA_03883		hypothetical protein	1732.5	3125986	3125570	-	NA	NA	-1.79473	-0.843767	1.7625e-07	1.44357e-06	27.0009	30.0745	24.1453	27.0736	19.1892	15.604	15.6315	16.8082
CCNA_02845		two-component response regulator	1651	2998187	2997516	-	NA	NA	-1.79391	-0.843107	6.95161e-24	1.24437e-22	334.547	317.616	316.245	322.803	209.383	198.058	197.7	201.713
CCNA_02741		hypothetical protein	1589	2901593	2902285	+	NA	NA	-1.79227	-0.841792	4.67892e-34	1.08881e-32	976.585	974.715	1063.49	1004.93	624.2	617.31	649.26	630.257
CCNA_00810		acetyl esterase	459	874886	873744	-	NA	NA	-1.79143	-0.841113	1.18183e-15	1.61218e-14	63.3378	66.4623	67.1738	65.658	43.3334	41.1433	39.0944	41.1904
CCNA_00974		OAR protein precursor	561	1051388	1054555	+	NA	NA	-1.78943	-0.8395	8.62337e-29	1.75846e-27	1309.14	1257.63	1402.34	1323.04	853.629	744.979	892.466	830.358
CCNA_01767		cytochrome C family protein	1018	1895423	1895821	+	NA	NA	-1.78933	-0.83942	1.14248e-17	1.7185e-16	114.275	104.52	93.921	104.239	66.0202	60.784	68.7861	65.1968
CCNA_01943		alpha/beta hydrolase family protein	1119	2085576	2086226	+	NA	NA	-1.7845	-0.835523	3.4738e-34	8.22896e-33	523.154	508.154	526.599	519.302	319.136	330.204	331.609	326.983
CCNA_00609		PurR-family transcriptional regulator	338	647369	648415	+	NA	NA	-1.78075	-0.832486	2.24149e-18	3.43695e-17	62.1241	61.094	60.3223	61.1801	37.7114	37.458	41.1226	38.764
CCNA_00887		hypothetical protein	507	966367	966831	+	NA	NA	-1.77876	-0.830874	3.68541e-16	5.1156e-15	137.878	137.689	128.643	134.737	80.2641	84.9771	90.9322	85.3911
CCNA_02933		aminopeptidase	1709	3092264	3093979	+	NA	NA	-1.77765	-0.829975	7.71227e-23	1.31507e-21	305.187	313.838	313.957	310.994	208.138	193.317	187.929	196.461
CCNA_03936		hypothetical protein	432	824706	824840	+	NA	NA	-1.77158	-0.825039	0.00242022	0.00911846	70.9959	83.5626	67.403	73.9872	66.6285	54.3333	19.0595	46.6738
CCNA_02781		hypothetical protein	1615	2939350	2939946	+	NA	NA	-1.76573	-0.820265	1.79159e-10	1.82668e-09	54.3977	57.7938	53.1211	55.1042	35.0253	33.9858	36.7781	35.2631
CCNA_01746		malonyl-CoA-(acyl-carrier-protein) transacylase FabD	1007	1874210	1875154	+	NA	NA	-1.76433	-0.819117	4.89102e-28	9.82176e-27	310.767	303.264	301.804	305.278	199.577	192.295	190.595	194.155
CCNA_02805		hypothetical protein	1630	2960594	2961004	+	NA	NA	-1.75596	-0.812261	7.18206e-17	1.02571e-15	853.324	1018.63	971.788	947.913	572.286	581.026	667.569	606.96
CCNA_01765		peptidase inhibitor, I78 family	1015	1894059	1894400	+	NA	NA	-1.75434	-0.810929	2.31534e-06	1.60411e-05	64.2119	63.3387	61.3995	62.9834	41.8421	42.8947	34.608	39.7816
CCNA_02427		septum formation protein Maf	1410	2570666	2570061	-	NA	NA	-1.74946	-0.806907	5.50632e-15	7.38407e-14	253.976	275.964	268.236	266.059	171.947	185.073	154.976	170.666
CCNA_03816		peptidyl-dipeptidase DCP	2250	3981811	3979685	-	NA	NA	-1.74942	-0.806879	4.65139e-31	1.02798e-29	175.3	181.454	182.159	179.638	114.674	115.859	115.809	115.447
CCNA_R0077			1977	3533067	3532896	-	NA	NA	-1.74802	-0.805726	5.79935e-09	5.26198e-08	406.295	439.223	442.324	429.28	305.284	320.184	200.956	275.475
CCNA_R0173			2543	2967588	2967347	-	NA	NA	-1.7476	-0.805371	0.000363745	0.00172332	21.1484	17.8528	20.4691	19.8234	10.3783	13.1995	15.2397	12.9392
CCNA_00416		conserved hypothetical membrane protein	231	430123	429725	-	NA	NA	-1.74744	-0.805246	4.33926e-10	4.32395e-09	83.9574	89.3309	90.0076	87.7653	50.0641	67.1589	51.8045	56.3425
CCNA_R0167			2533	2703649	2703165	-	NA	NA	-1.74739	-0.805204	0.0520621	0.119113	19.378	21.8988	20.4269	20.5679	12.5246	24.8809	2.12209	13.1759
CCNA_01984		FlhB-like flagellar protein	1146	2130435	2130172	-	NA	NA	-1.74718	-0.80503	2.81383e-06	1.91263e-05	56.3956	71.597	67.5073	65.1666	35.6201	45.4852	46.1326	42.4126
CCNA_02311		hypothetical protein	2379	2457093	2457431	+	NA	NA	-1.7469	-0.804794	1.11046e-12	1.33121e-11	72.7404	79.6528	85.7671	79.3867	50.6548	51.8245	52.8774	51.7856
CCNA_03918		hypothetical protein	2368	387425	387559	+	NA	NA	-1.74413	-0.802504	0.320153	0.472936	2.06784	1.33345	0.797669	1.39965	1.29796	0	1.27063	0.856197
CCNA_01850	qoxB	quinol cytochrome oxidase polypeptide I	1070	1982701	1980704	-	NA	NA	-1.74257	-0.801218	8.69719e-15	1.15457e-13	73.399	86.5539	74.0808	78.0112	46.7148	55.0676	49.0653	50.2825
CCNA_01747		3-oxoacyl-(acyl-carrier protein) reductase	1007	1875173	1875913	+	NA	NA	-1.74195	-0.800702	9.55065e-26	1.79916e-24	409.884	388.292	384.237	394.138	245.929	241.003	275.938	254.29
CCNA_00940		sensory box GGDEF/EAL protein	539	1015105	1017138	+	NA	NA	-1.73295	-0.793228	1.81635e-11	2.00153e-10	24.75	21.1522	23.5859	23.1627	14.9897	15.2972	14.4633	14.9167
CCNA_00632		chemotaxis receiver domain protein CheYII	351	679026	679394	+	P1-351-674267,P2-351-674275	TgrL_037	-1.7321	-0.792525	0.00952525	0.0293244	7.31309	7.64292	8.60899	7.855	4.59034	5.12982	6.04325	5.25447
CCNA_00428		hypothetical protein	238	437146	437328	+	NA	NA	-1.73161	-0.792116	0.00256527	0.00959187	42.7128	54.1029	47.664	48.1599	32.8745	29.415	33.276	31.8552
CCNA_00164		O-antigen polymerase	89	175173	177098	+	NA	NA	-1.73014	-0.790888	4.82689e-32	1.09115e-30	365.834	368.38	366.974	367.063	241.699	244.69	228.001	238.13
CCNA_01761		YjgP/YjgQ family membrane permease	1014	1890635	1889529	-	NA	NA	-1.72953	-0.790379	1.77796e-18	2.75827e-17	175.094	181.479	194.553	183.709	126.261	117.238	114.822	119.44
CCNA_03009		nicotinate-nucleotide pyrophosphorylase	1758	3163060	3163908	+	NA	NA	-1.72483	-0.786451	7.13282e-13	8.62918e-12	107.082	109.762	104.641	107.162	75.7448	76.502	56.4713	69.5727
CCNA_01849	qoxC	quinol cytochrome oxidase polypeptide III	1070	1980701	1980075	-	NA	NA	-1.71926	-0.781786	1.22683e-09	1.178e-08	66.7843	82.8778	68.527	72.7297	45.6459	51.5114	45.5512	47.5695
CCNA_01820		GTP-binding protein hflX	1050	1946223	1947563	+	P1-1050-1945909	TgrL_089	-1.71822	-0.780912	5.32499e-30	1.13868e-28	241.202	248.119	225.328	238.216	147.567	154.345	165.395	155.769
CCNA_03282		pirin	1936	3451802	3452668	+	NA	NA	-1.71715	-0.780018	5.52132e-17	7.91389e-16	48.4046	46.8552	44.2789	46.5129	30.3156	30.8388	29.6774	30.2773
CCNA_02985		methyltransferase	1741	3139760	3140485	+	NA	NA	-1.7159	-0.778966	1.65136e-23	2.89061e-22	116.636	115.299	111.69	114.542	78.2797	75.3674	70.2917	74.6463
CCNA_02085		anhydromuramoyl-peptide exo-beta-N-acetylglucosaminidase	1183	2235390	2234353	-	NA	NA	-1.71329	-0.776772	8.46997e-08	7.08397e-07	249.754	244.818	239.283	244.619	166.503	158.198	155.671	160.124
CCNA_02718	tauC	taurine transport system permease protein tauC	1574.1	2879117	2879875	+	NA	NA	-1.7131	-0.776606	4.84923e-11	5.21293e-10	40.8255	35.6552	37.1011	37.8606	27.5495	21.1985	25.5382	24.7621
CCNA_02977	sigU	RNA polymerase ECF-type sigma factor sigU	1737	3132063	3132632	+	NA	NA	-1.7097	-0.773742	3.23508e-05	0.000186017	40.3229	41.0561	35.8006	39.0599	25.0028	26.7746	24.677	25.4848
CCNA_03699		peptidase, M16 family	2172	3865772	3868618	+	NA	NA	-1.70899	-0.773143	1.52698e-29	3.19615e-28	111.454	123.277	116.612	117.114	78.1032	78.4554	74.5007	77.0197
CCNA_R0169			2535	2752895	2753361	+	NA	NA	-1.70585	-0.770493	0.220855	0.362683	5.37993	4.75415	4.26591	4.79999	6.37862	3.03999	0	3.13954
CCNA_00547		PurR-family transcriptional regulator	304	565748	565879	+	NA	NA	-1.70384	-0.768791	0.0648556	0.14074	19.7385	16.8196	18.7633	18.4405	17.2569	11.6514	5.84779	11.5854
CCNA_03358		glyceraldehyde 3-phosphate dehydrogenase	1980	3536116	3537123	+	NA	NA	-1.70117	-0.76653	6.53655e-19	1.03022e-17	464.987	484.446	495.214	481.549	315.334	317.714	321.969	318.339
CCNA_02041	clpP	ATP-dependent endopeptidase clp, proteolytic subunit ClpP	1160.5	2186852	2186211	-	NA	NA	-1.69429	-0.76068	1.02067e-29	2.14774e-28	1049.96	1080	986.78	1038.91	687.706	671.509	706.715	688.643
CCNA_00773		carboxypeptidase S	435	827458	828936	+	NA	NA	-1.68924	-0.756377	1.52092e-08	1.34603e-07	15.6661	16.5937	17.001	16.4203	11.8475	11.0387	9.80036	10.8955
CCNA_00065		S-adenosylmethionine-dependent methyltransferase	30	69062	68289	-	NA	NA	-1.68537	-0.753064	7.95114e-24	1.41688e-22	157.372	152.028	152.902	154.101	100.818	95.1495	113.249	103.072
CCNA_02997	cspA	cold shock protein CspA	1751	3152816	3152607	-	NA	NA	-1.67889	-0.747508	9.13773e-07	6.71912e-06	676.184	646.626	683.289	668.7	504.535	450.128	384.729	446.464
CCNA_02938		outer membrane protein A	1713	3098699	3099274	+	P1-1713-3098040	TgrL_134	-1.67644	-0.745397	1.84162e-09	1.74711e-08	35.8641	29.8984	34.119	33.2938	24.0325	22.3878	19.3573	21.9259
CCNA_03435		peptidoglycan binding domain/FecR protein	2028	3598637	3600010	+	NA	NA	-1.66464	-0.735214	2.79455e-10	2.82743e-09	58.2427	54.5461	54.1953	55.6614	42.212	39.6938	30.2746	37.3935
CCNA_00398		hypothetical protein	224	416764	415406	-	NA	NA	-1.66209	-0.733002	3.41689e-20	5.53984e-19	1093.97	1159.48	1132.04	1128.5	743.317	771.342	773.36	762.673
CCNA_01406		metal-dependent hydrolase	811	1525478	1524621	-	NA	NA	-1.66117	-0.732197	8.97452e-12	1.01438e-10	44.5743	43.0806	43.2373	43.6307	29.7487	27.0947	32.2878	29.7104
CCNA_02544		hypothetical protein	1470	2692743	2692471	-	NA	NA	-1.65949	-0.730737	8.65721e-08	7.2253e-07	68.8523	57.3675	67.0568	64.4255	44.5014	39.6522	47.1251	43.7596
CCNA_00972		hypothetical protein	559	1050224	1050370	+	NA	NA	-1.65732	-0.728852	0.14076	0.256574	15.1923	11.4295	16.8487	14.4902	13.112	13.2793	2.33381	9.57504
CCNA_01785		hypothetical protein	1032	1913097	1912486	-	NA	NA	-1.65614	-0.727821	4.96907e-14	6.3617e-13	103.392	103.636	107.421	104.817	64.6116	73.3616	76.5182	71.4971
CCNA_R0072			2546	3063001	3062858	-	NA	NA	-1.65482	-0.726677	0.168368	0.293668	5.8158	6.25053	8.22596	6.7641	3.65051	7.39415	2.38243	4.4757
CCNA_03008		putative PD-(D/E)xK nuclease protein	1758	3162470	3163063	+	NA	NA	-1.64268	-0.716048	1.97329e-08	1.7309e-07	93.6794	92.028	97.5332	94.4135	61.7513	60.4478	73.0613	65.0868
CCNA_00064		methyl-accepting chemotaxis protein	29	68127	66331	-	P1-29-68127	TgrL_005	-1.63788	-0.711831	1.48365e-05	9.01583e-05	8.69943	10.4182	8.83894	9.31887	5.85056	7.20899	6.15694	6.4055
CCNA_01112		hypothetical protein	649	1217396	1218130	+	P1-649-1217028	TgrL_072	-1.63282	-0.707363	6.5204e-06	4.18745e-05	24.0545	29.1453	24.5405	25.9134	19.7872	21.1664	12.2525	17.7354
CCNA_01851	qoxA	quinol cytochrome oxidase polypeptide II	1070	1983781	1982720	-	NA	NA	-1.62701	-0.702223	2.77112e-11	3.00344e-10	94.9805	100.856	83.4003	93.0789	59.0131	71.9642	61.378	64.1184
CCNA_01663		potassium-transporting ATPase A chain	969	1782651	1784363	+	NA	NA	-1.62092	-0.696809	1.34374e-05	8.2544e-05	22.0545	21.7181	14.3015	19.358	13.6729	14.5034	11.8162	13.3308
CCNA_01568		Kef-type K+ transport system	907	1684807	1686171	+	NA	NA	-1.62081	-0.696713	5.87268e-06	3.84006e-05	40.766	36.0031	38.0646	38.2779	26.3157	26.6948	26.2015	26.404
CCNA_02810		PII-like signaling protein	1630	2967220	2967561	+	NA	NA	-1.62021	-0.696182	0.0018321	0.00715478	14.4205	17.5453	13.0671	15.011	11.7841	9.85887	9.27896	10.3073
CCNA_00631	cheW	chemotaxis protein cheW	351	678577	679029	+	P1-351-674267,P2-351-674275	TgrL_037	-1.61985	-0.695861	0.001418	0.00569826	13.7628	13.6435	12.4801	13.2955	10.186	8.48777	8.7093	9.12768
CCNA_01874		transposase	1082	2012213	2010768	-	NA	NA	-1.6178	-0.694032	0.015669	0.0442444	18.1472	9.2539	7.33541	11.5788	4.40282	10.9225	8.54118	7.95549
CCNA_01391		radical SAM superfamily protein	803	1509067	1510149	+	NA	NA	-1.61669	-0.693043	1.26037e-11	1.40849e-10	39.6957	39.5601	32.0172	37.091	26.3187	27.0914	23.2832	25.5644
CCNA_02962		HicB-family RNAse H fold protein	1728	3119025	3119252	+	P1-1728-3118694,P2-1728-3118708,P3-1728-3118730,Pi-1728-3118998,Pi-1728-3119009	TgrL_137	-1.61656	-0.69293	4.08932e-09	3.75345e-08	171.005	139.486	145.706	152.065	105.288	96.5131	114.357	105.386
CCNA_02717	malK	maltose/maltodextrin transport ATP-binding protein malK	1574.1	2878371	2879120	+	NA	NA	-1.6165	-0.692871	3.26617e-10	3.27113e-09	39.8266	35.443	36.2541	37.1746	26.9456	26.5006	22.8714	25.4392
CCNA_01521		putative exported protein	876	1630458	1629643	-	NA	NA	-1.616	-0.692427	4.35634e-06	2.90618e-05	171.281	167.367	164.431	167.693	105.793	114.682	129.703	116.726
CCNA_03912		hypothetical protein	2363	35667	35047	-	NA	NA	-1.61502	-0.691548	2.91771e-07	2.30849e-06	53.0446	46.1875	50.0277	49.7533	33.1073	32.1009	39.2239	34.8107
CCNA_00892	ptsP	phosphoenolpyruvate-protein phosphotransferase PtsP	512	970314	972578	+	NA	NA	-1.6144	-0.690996	2.20261e-14	2.8569e-13	173.329	167.511	172.748	171.196	124.913	115.277	116.97	119.053
CCNA_00897		hypothetical protein	516	976013	976177	+	NA	NA	-1.60803	-0.685292	0.00319816	0.0116608	29.8897	34.9121	28.0634	30.9551	23.0093	25.0953	15.0743	21.0596
CCNA_03143		PAS-family sensor histidine kinase	1845	3296371	3294602	-	NA	NA	-1.60574	-0.683235	1.7413e-08	1.53421e-07	32.1742	27.5956	29.7199	29.8299	22.3733	19.3835	20.497	20.7513
CCNA_R0121			2465	848150	847992	-	NA	NA	-1.59826	-0.676503	0.26616	0.416507	4.6819	1.88695	3.38633	3.3184	3.30612	1.48813	1.61826	2.1375
CCNA_01035		gamma-glutamyltranspeptidase	599	1126541	1128433	+	NA	NA	-1.59402	-0.672669	1.58436e-23	2.78566e-22	321.285	304.146	317.623	314.352	224.283	206.427	233.969	221.56
CCNA_02084	scpA	chromosome segregation and condensation protein fusion scpA	1183	2234356	2233532	-	NA	NA	-1.5925	-0.671292	3.54663e-12	4.11451e-11	117.529	113.391	117.54	116.153	84.1077	77.3652	84.936	82.1363
CCNA_01600		Putative methane oxygenase, PmoA family	930	1722017	1721109	-	NA	NA	-1.59125	-0.670164	3.23856e-07	2.53196e-06	31.6318	34.2603	31.4526	32.4483	21.0758	23.8825	24.3433	23.1005
CCNA_02286		hypothetical protein	1322	2435586	2435476	-	NA	NA	-1.59117	-0.670088	0.583987	0.714469	1.67663	0.540586	0	0.739071	0.526199	0.532912	0	0.353037
CCNA_R0199			2254	3987216	3987334	+	NA	NA	-1.59097	-0.669907	0.584842	0.714615	1.56391	0.504244	0	0.689386	0	0.497086	0.720737	0.405941
CCNA_00802	ybgT	cyd operon protein YbgT	455	867576	867695	+	NA	NA	-1.59087	-0.669814	0.584158	0.714469	0.77544	0	0.897378	0.557606	0.973469	0	0	0.32449
CCNA_R0149			1078	2003589	2003693	+	NA	NA	-1.59071	-0.669673	0.584218	0.714469	0.886217	0.571477	0.512787	0.656827	0	0.563364	0.816835	0.460066
CCNA_R0039			2493	1566858	1566934	+	NA	NA	-1.59047	-0.669455	0.584354	0.714469	0	0.779287	1.39851	0.725932	0.758547	0	1.11387	0.624138
CCNA_01656		endonuclease/exonuclease/phosphatase family protein	964	1778120	1777143	-	NA	NA	-1.59008	-0.6691	5.50753e-17	7.91389e-16	153.851	142.65	142.7	146.4	100.572	101.976	107.604	103.384
CCNA_03257	cleE	two-component receiver protein CleE	1918	3428458	3429000	+	P1-1918-3428389	TgrL_148	-1.5869	-0.666214	6.53205e-06	4.18814e-05	420.194	413.074	433.815	422.361	288.814	284.001	325.854	299.556
CCNA_00850	acrB2	cation/multidrug efflux pump acrB2	484	926291	923136	-	NA	NA	-1.58612	-0.665505	1.88783e-11	2.06877e-10	140.08	166.991	154.431	153.834	103.01	120.368	103.459	108.946
CCNA_01848	qoxD	quinol cytochrome oxidase polypeptide IV	1070	1980078	1979689	-	NA	NA	-1.58539	-0.664835	1.40057e-07	1.15914e-06	79.6914	97.5467	85.596	87.6114	56.0119	70.5288	60.0374	62.1927
CCNA_00809		quinone oxidoreductase	459	873585	872590	-	NA	NA	-1.58478	-0.664278	1.50935e-06	1.07007e-05	35.4087	29.2193	32.9759	32.5346	26.3306	21.6182	20.6669	22.8719
CCNA_03900		hypothetical protein	2388	2684051	2684416	+	NA	NA	-1.5839	-0.66348	6.32448e-07	4.78387e-06	151.529	164.276	128.134	147.98	114.103	112.488	86.9393	104.51
CCNA_03978		hypothetical protein	1639	2979816	2979670	-	NA	NA	-1.58151	-0.661305	0.035696	0.0878193	44.9439	36.3296	39.5579	40.2771	30.5947	43.0571	11.0856	28.2458
CCNA_01485		aldose 1-epimerase	856	1592672	1591536	-	NA	NA	-1.58126	-0.661071	0.000107778	0.000561752	18.6597	17.8379	17.3793	17.959	13.2536	11.6017	13.5026	12.7859
CCNA_02409		hybrid sensor histidine kinase/receiver protein	1398	2552018	2553811	+	NA	NA	-1.57864	-0.658681	2.39886e-16	3.38924e-15	209.706	192.357	208.078	203.38	153.736	127.572	152.842	144.717
CCNA_01448	glpX	fructose-1,6-bisphosphatase, class II	836	1560867	1561820	+	NA	NA	-1.57828	-0.658356	3.92687e-17	5.71129e-16	128.167	128.187	138.049	131.468	94.2856	97.8446	88.5547	93.5616
CCNA_02247		pantoate-beta-alanine ligase	1293	2396214	2397071	+	NA	NA	-1.57614	-0.656398	6.7475e-11	7.15633e-10	113.117	106.862	118.667	112.882	75.0184	83.9727	82.7688	80.5866
CCNA_01800		pyruvate dehydrogenase E1 component beta subunit	1045	1924985	1926337	+	NA	NA	-1.57584	-0.656117	3.11328e-15	4.21785e-14	1065.88	1166.84	1111.47	1114.73	808.432	743.153	832.764	794.783
CCNA_03752		UTP-glucose-1-phosphate uridylyltransferase	2210	3921686	3922582	+	NA	NA	-1.572	-0.6526	1.28926e-21	2.15203e-20	378.747	374.012	384.342	379.033	268.013	267.343	277.86	271.072
CCNA_02863		NlpC/P60-family cell wall-associated hydrolase	1661	3017605	3016985	-	NA	NA	-1.56991	-0.65068	0.254714	0.403383	0.899061	0.676386	0.953735	0.84306	0.75244	0.381019	0.690561	0.608006
CCNA_00710		alpha/beta hydrolase family protein	391	768690	767521	-	NA	NA	-1.56475	-0.645934	0.000171577	0.000866871	19.4059	18.3605	16.3829	18.0498	13.5786	13.9541	10.6293	12.7207
CCNA_02840		MecR1 antirepressor protein	1649	2994294	2995181	+	NA	NA	-1.56339	-0.644675	1.18677e-06	8.56729e-06	50.0892	48.1798	50.5684	49.6125	41.8986	35.7717	28.7824	35.4842
CCNA_00986		general stress protein 17O	567	1066823	1067782	+	NA	NA	-1.56269	-0.644029	1.63927e-09	1.55888e-08	41.2922	35.5655	37.5216	38.1264	29.5691	26.4341	25.1942	27.0658
CCNA_02988		glyoxalase/bleomycin resistance protein, dioxygenase superfamily	1744	3142849	3143337	+	NA	NA	-1.56246	-0.64382	1.89833e-05	0.00011327	33.4914	31.4137	30.8301	31.9118	23.8888	23.5887	20.3457	22.6077
CCNA_01553		undecaprenyl-phosphate beta-N-acetyl-D-fucosaminephosphotransferase	898	1668534	1669094	+	NA	NA	-1.55672	-0.638506	9.892e-07	7.24681e-06	56.5615	54.871	51.8272	54.4199	40.3963	36.3776	41.1257	39.2999
CCNA_01334		ABC2-family membrane transporter	769	1447721	1446891	-	NA	NA	-1.5487	-0.631053	1.09161e-11	1.22682e-10	71.6652	72.6415	73.8636	72.7234	53.6286	53.1026	51.7083	52.8132
CCNA_02811		heavy metal translocating P-type ATPase	1630	2967624	2969657	+	NA	NA	-1.5481	-0.630499	2.29811e-11	2.49762e-10	31.4751	28.498	30.7067	30.2266	22.8291	22.0152	20.5775	21.8073
CCNA_01474	ccoS	cytochrome cbb3 oxidase maturation protein ccoS	849	1582301	1582468	+	NA	NA	-1.54558	-0.62815	0.310272	0.463528	1.10777	4.64325	1.92295	2.55799	2.086	1.76051	2.04209	1.96287
CCNA_03815		GumN superfamily protein	2249	3979619	3978651	-	NA	NA	-1.5416	-0.624431	6.82549e-07	5.14317e-06	48.7831	48.549	49.5641	48.9654	37.0702	36.0169	33.7229	35.6033
CCNA_01551		hypothetical protein	898	1665480	1665698	+	NA	NA	-1.53715	-0.620254	0.00589289	0.0194107	24.6441	25.2076	28.0277	25.9598	17.6024	21.8786	17.6235	19.0348
CCNA_03458		hypothetical protein	2042	3621650	3621165	-	NA	NA	-1.53499	-0.61823	0.000130565	0.000670799	29.8688	31.3607	35.8951	32.3749	22.1134	25.9252	23.8243	23.9543
CCNA_01433	ihfA	integration host factor alpha-subunit	826	1548563	1548865	+	NA	NA	-1.53178	-0.615211	6.18199e-10	6.05346e-09	197.776	205.364	194.402	199.181	145.153	133.924	162.194	147.091
CCNA_00629		methyl-accepting chemotaxis protein	351	674363	676249	+	P1-351-674267,P2-351-674275	TgrL_037	-1.53116	-0.614625	4.88627e-09	4.45394e-08	39.598	36.6963	37.2647	37.853	28.7552	29.1221	24.6349	27.5041
CCNA_01335		ABC-type multidrug transport system, ATPase component	769	1448638	1447721	-	NA	NA	-1.52435	-0.608192	2.22449e-07	1.79227e-06	47.7428	47.8472	51.2033	48.9311	37.7935	37.1802	32.9804	35.9847
CCNA_03034		hypothetical protein	1772	3189102	3188908	-	NA	NA	-1.52433	-0.608174	7.29575e-05	0.00039429	86.3721	101.855	101.335	96.5205	76.3798	72.5006	65.9751	71.6185
CCNA_03722	gltB	glutamate synthase (NADPH) large chain GltB	2185	3886784	3891310	+	NA	NA	-1.52227	-0.606223	1.64101e-12	1.93209e-11	54.3887	57.8578	64.8919	59.0461	45.235	41.7744	43.9164	43.6419
CCNA_03119		hypothetical protein	1828.1	3267882	3267484	-	NA	NA	-1.5221	-0.606065	0.00860068	0.0270249	128.735	148.283	100.803	125.94	92.5161	130.167	55.4588	92.7139
CCNA_R0165			2531	2672357	2671861	-	NA	NA	-1.52024	-0.604303	1.85107e-07	1.51298e-06	59.1644	48.4146	54.4927	54.0239	38.8996	43.5615	35.8947	39.4519
CCNA_01923	rhlB	ATP-dependent RNA helicase RhlB	1112	2068157	2069710	+	NA	NA	-1.5199	-0.603972	1.10816e-11	1.24189e-10	284.967	310.76	318.621	304.783	230.024	219.407	227.224	225.552
CCNA_02729		oligopeptide transporter	1581	2891507	2893507	+	NA	NA	-1.51961	-0.603698	1.20198e-18	1.87205e-17	161.831	151.947	156.039	156.606	119.385	110.768	116.929	115.694
CCNA_00927		hypothetical protein	531	1004418	1003804	-	NA	NA	-1.51847	-0.602621	0.0376367	0.0914	12.407	9.85449	13.6576	11.9731	9.6872	8.75275	7.9492	8.79638
CCNA_01034		TonB-dependent outer membrane receptor	599	1123256	1126540	+	NA	NA	-1.51659	-0.600828	1.10644e-14	1.45418e-13	521.436	507.02	538.656	522.371	391.165	369.091	400.406	386.887
CCNA_01664		potassium-transporting ATPase B chain	969	1784375	1786435	+	NA	NA	-1.51656	-0.600803	3.11786e-05	0.0001798	13.906	15.1105	9.63995	12.8855	9.7772	10.2463	8.44776	9.49043
CCNA_01830		TonB-dependent receptor	1058	1956674	1959535	+	NA	NA	-1.51577	-0.600049	3.94006e-14	5.07716e-13	60.2145	58.4746	56.8904	58.5265	44.6734	43.4865	41.5952	43.2517
CCNA_01115		two component sensor histidine kinase	650	1220338	1219547	-	NA	NA	-1.51539	-0.599692	6.0215e-13	7.32955e-12	81.8912	79.7037	83.6873	81.7607	65.1929	58.7798	57.5033	60.492
CCNA_00168		polysaccharide export protein	92.1	180205	180801	+	NA	NA	-1.51459	-0.59893	5.91477e-16	8.12459e-15	1117.72	1155.78	1103.91	1125.8	761.947	876.696	864.572	834.405
CCNA_01822		melibiose carrier protein	1051	1949762	1948350	-	NA	NA	-1.51286	-0.597274	2.9435e-07	2.32425e-06	39.1177	35.7567	38.029	37.6345	28.398	29.3882	25.3722	27.7195
CCNA_R0138			2489	1524041	1523671	-	NA	NA	-1.51105	-0.595548	1.35686e-05	8.30918e-05	141.962	118.069	127.423	129.151	95.2477	103.638	86.4612	95.1155
CCNA_00878		ATP-dependent RNA helicase	500	955220	956650	+	NA	NA	-1.51104	-0.595541	2.91475e-17	4.28653e-16	197.355	209.787	198.815	201.986	150.653	149.392	150.858	150.301
CCNA_03578		ATP-dependent DNA helicase recQ	2106	3735005	3736852	+	NA	NA	-1.5088	-0.593398	7.51011e-12	8.56196e-11	108.914	106.34	100.227	105.16	78.0039	80.5034	75.6965	78.0679
CCNA_02931		flgE-related flagellar hook protein	1707	3091857	3091612	-	NA	NA	-1.50763	-0.592282	2.06974e-06	1.44918e-05	249.654	205.627	257.613	237.631	206.565	171.929	151.314	176.603
CCNA_00851		periplasmic multidrug efflux lipoprotein precursor	484	927470	926304	-	NA	NA	-1.5051	-0.589855	2.48913e-12	2.90472e-11	209.947	239.558	216.109	221.871	155.555	182.174	158.894	165.541
CCNA_03959		hypothetical protein	1128	2097338	2097556	+	NA	NA	-1.50278	-0.587634	1.06389e-07	8.86048e-07	257.914	250.432	283.719	264.022	217.897	182.051	193.075	197.675
CCNA_02425		non-essential pilus assembly protein	1410	2569006	2568833	-	NA	NA	-1.50238	-0.587246	0.0113476	0.0338291	22.9958	29.3128	31.5629	27.9572	25.8473	21.0776	15.7734	20.8994
CCNA_03507	pdeA	GGDEF/EAL phosphodiesterase PdeA	2072	3666413	3664746	-	NA	NA	-1.49866	-0.583673	3.04717e-17	4.46466e-16	150.625	149.653	148.616	149.631	122.524	107.384	106.13	112.012
CCNA_03721	gltD	glutamate synthase (NADPH) small chain GltD	2185	3885212	3886657	+	NA	NA	-1.49804	-0.583078	1.74742e-07	1.43419e-06	45.9472	54.7349	52.5766	51.0863	42.0086	38.74	34.2833	38.344
CCNA_02083	scpB	chromosome segregation and condensation protein B scpB	1183	2233535	2232870	-	NA	NA	-1.49749	-0.582543	2.61936e-10	2.6638e-09	93.8911	89.9175	93.2949	92.3679	74.4572	65.1929	67.996	69.2153
CCNA_00224		TonB-dependent receptor protein	121	242693	240648	-	P1-121-242707	TgrL_014	-1.49504	-0.580187	6.35367e-10	6.2062e-09	60.307	60.9729	57.5532	59.611	42.707	52.2722	39.0691	44.6828
CCNA_03187		cysteine/acetylserine efflux protein	1876	3347646	3348599	+	NA	NA	-1.4946	-0.579759	4.78312e-07	3.68133e-06	29.2619	26.6689	30.872	28.9343	23.449	21.8259	19.5989	21.6246
CCNA_01550		sulfate adenylyltransferase subunit 2	896	1665261	1664281	-	NA	NA	-1.49419	-0.579368	1.18074e-06	8.53935e-06	34.9067	36.945	35.5109	35.7875	23.2799	31.1142	26.3161	26.9034
CCNA_00417		conserved hypothetical membrane protein	231	430498	430127	-	NA	NA	-1.49248	-0.577711	0.00120145	0.00493557	30.7675	35.1643	35.6056	33.8458	23.5517	29.2586	24.2086	25.6729
CCNA_00778		GTP-binding protein TypA/BipA	439	839778	837946	-	NA	NA	-1.49239	-0.577623	3.13276e-12	3.64506e-11	586.593	648.893	615.592	617.026	442.633	492.201	458.083	464.306
CCNA_01181		hypothetical protein	694	1301802	1301278	-	NA	NA	-1.49188	-0.577127	8.28099e-05	0.000443296	412.268	419.921	433.818	422.003	314.959	309.174	331.962	318.698
CCNA_02621		CAAX amino terminal protease family	1516	2768606	2769535	+	NA	NA	-1.49166	-0.576921	2.07686e-06	1.4516e-05	47.1267	47.3589	45.7952	46.7603	31.8418	36.2552	38.1804	35.4258
CCNA_01954	rne	ribonuclease E	1128	2097480	2100176	+	NA	NA	-1.49044	-0.57574	7.90557e-13	9.50591e-12	380.112	400.501	417.845	399.486	315.885	297.104	290.599	301.196
CCNA_02175		hypothetical protein	1238	2328401	2327877	-	NA	NA	-1.49034	-0.575639	0.123686	0.23124	4.60833	4.57182	3.89718	4.35911	2.67009	3.60553	3.59407	3.2899
CCNA_01873		magnesium and cobalt transport protein corA	1081	2010241	2010474	+	NA	NA	-1.48795	-0.57333	0.274692	0.426586	4.77194	3.59005	2.30097	3.55432	2.99529	2.02233	2.5657	2.52777
CCNA_02775		hypothetical protein	1611	2934473	2934282	-	NA	NA	-1.48686	-0.572265	0.0016357	0.00646436	62.0352	63.4429	70.9489	65.4757	56.8871	49.9105	40.6503	49.1493
CCNA_01026		hypothetical protein	592	1113450	1112731	-	Pi-592-1112479	TgrL_061	-1.48684	-0.572251	2.06308e-17	3.04535e-16	746.62	724.311	741.832	737.588	560.88	561.545	548.198	556.874
CCNA_01350		transposase DDE domain protein	778	1462732	1463100	+	NA	NA	-1.48638	-0.571805	0.00181302	0.00708725	83.9745	93.9917	73.3953	83.7872	43.2125	81.9168	64.3838	63.171
CCNA_02815		ice nucleation protein	1633	2973531	2971567	-	P1-1633-2973908	TgrL_126	-1.48463	-0.570107	7.26487e-14	9.21148e-13	71.8851	68.586	69.3789	69.95	53.1469	53.3734	51.9844	52.8349
CCNA_02872		phage prohead protease	1667	3023239	3022019	-	NA	NA	-1.48422	-0.569706	0.00137532	0.00555178	10.2884	8.8951	11.333	10.1722	7.46246	7.94523	7.79706	7.73492
CCNA_03723		PaaI thioesterase family protein	2186	3891827	3891390	-	NA	NA	-1.48316	-0.568675	0.000891354	0.00382866	27.406	30.4135	29.8716	29.2304	23.87	22.5538	19.9733	22.1324
CCNA_00143		ribosomal RNA small subunit methyltransferase I	77	155784	154912	-	NA	NA	-1.48261	-0.56814	1.32673e-13	1.66093e-12	136.435	133.413	140.188	136.679	109.457	106.11	94.1185	103.228
CCNA_01589		acyltransferase 3	923	1709248	1708112	-	NA	NA	-1.4824	-0.567932	1.19495e-06	8.61062e-06	40.1019	40.6895	35.8004	38.8639	28.5106	29.3425	30.4751	29.4427
CCNA_03295		PAS-family sensor histidine kinase	1945	3464572	3466500	+	NA	NA	-1.48228	-0.567822	0.000221669	0.00110028	22.4311	23.5479	24.8977	23.6255	19.2877	17.9698	16.4955	17.9177
CCNA_00630	cheAII	chemotaxis histidine kinase protein cheAII	351	676286	678580	+	P1-351-674267,P2-351-674275	TgrL_037	-1.482	-0.567543	4.42882e-07	3.41529e-06	14.5965	13.9358	14.2173	14.2499	11.5544	10.5935	10.0529	10.7336
CCNA_02039	clpX	ATP-dependent endopeptidase clp, ATP-binding subunit ClpX	1158	2185128	2183866	-	NA	NA	-1.47726	-0.562924	9.31065e-14	1.1693e-12	1066.02	1035.81	1018.96	1040.26	792.186	770.631	808.715	790.511
CCNA_01784		hypothetical protein	1032	1912619	1912227	-	NA	NA	-1.47599	-0.561682	5.60181e-06	3.67509e-05	109.154	100.619	125.359	111.711	84.4168	87.7515	83.367	85.1784
CCNA_01033		FecR family protein	597.1	1121997	1122992	+	NA	NA	-1.47473	-0.560448	9.38984e-11	9.78094e-10	196.756	192.607	204.829	198.064	153.233	150.793	148.802	150.943
CCNA_02764		hypothetical protein	1608	2926454	2926215	-	NA	NA	-1.47008	-0.555899	2.41289e-06	1.66296e-05	77.1563	71.7561	71.1172	73.3432	52.3239	56.6885	59.3226	56.1117
CCNA_02830		MPN domain protein	1644	2984967	2985137	+	NA	NA	-1.46984	-0.555661	0.0295912	0.0759654	17.9576	18.5981	22.6706	19.7421	14.6874	13.4911	19.0595	15.746
CCNA_00102		hypothetical protein	50	113151	113375	+	NA	NA	-1.46823	-0.554081	0.243563	0.390412	9.0985	10.4009	7.17902	8.8928	7.26857	10.2532	2.28714	6.60298
CCNA_02692		YceI-like domain protein	1561	2845935	2845243	-	NA	NA	-1.46748	-0.553336	1.44134e-06	1.02553e-05	57.4698	60.3514	60.7575	59.5263	56.301	43.2766	36.8813	45.4863
CCNA_01801		hypothetical protein	1045	1926343	1926795	+	NA	NA	-1.46705	-0.552916	3.37013e-13	4.16633e-12	566.123	617.271	621.033	601.475	471.262	437.577	475.982	461.607
CCNA_00849		outer membrane efflux protein	484	923134	921731	-	NA	NA	-1.4661	-0.551983	1.77576e-10	1.81522e-09	96.5655	108.513	96.4489	100.509	75.1318	85.6542	70.0069	76.931
CCNA_01527	fljL	flagellin fljL	880	1635261	1636082	+	NA	NA	-1.46406	-0.54997	7.38344e-13	8.90515e-12	4387.63	4814.64	4368.26	4523.51	3751.76	3080.5	3580.75	3471
CCNA_02315		Cro/CI-family transcriptional regulator	1337	2460430	2460236	-	NA	NA	-1.46336	-0.549286	0.0315709	0.0798359	44.8562	37.5416	38.9324	40.4434	31.4505	27.6048	33.8672	30.9742
CCNA_03279		short chain dehydrogenase	1933	3447247	3446411	-	NA	NA	-1.46127	-0.547219	4.75003e-10	4.68607e-09	214.566	194.353	211.318	206.746	153.801	150.321	173.072	159.065
CCNA_03890		hypothetical protein	2382	1231609	1232988	+	NA	NA	-1.46121	-0.547164	6.12966e-06	3.97523e-05	41.5366	43.395	42.684	42.5385	36.2723	36.2206	25.3574	32.6168
CCNA_R0064			2541	2862374	2862298	-	NA	NA	-1.46105	-0.547006	0.357867	0.513106	9.66783	5.45501	4.19553	6.43945	3.79273	3.07289	7.79706	4.88756
CCNA_00085		dienelactone hydrolase-related protein	38	90655	91413	+	NA	NA	-1.46037	-0.546338	4.44764e-06	2.95806e-05	133.143	131.474	128.825	131.147	103.503	94.4581	105.317	101.093
CCNA_00643		hypothetical protein	356	693356	693502	+	NA	NA	-1.45931	-0.54529	0.397119	0.55317	5.0641	2.04099	2.56394	3.22301	2.78134	3.62162	0	2.13432
CCNA_00711		hypothetical protein	392	768833	769933	+	NA	NA	-1.4577	-0.543692	6.09656e-06	3.96678e-05	55.4429	58.6426	43.6707	52.5854	41.8565	43.8411	35.3665	40.3547
CCNA_01048		hypothetical protein	608	1145106	1145369	+	NA	NA	-1.45566	-0.541669	0.236394	0.381859	7.04946	5.90959	4.69084	5.88329	3.53989	5.60163	3.89853	4.34668
CCNA_02444		N(4)-(beta-N-acetylglucosaminyl)-L-asparaginase	1422	2586378	2585347	-	NA	NA	-1.45439	-0.540417	0.000790967	0.00343476	20.9189	21.8623	21.0779	21.2864	16.6961	17.253	15.2088	16.386
CCNA_01469	ccoQ	cytochrome cbb3 oxidase, subunit ccoQ	849	1577107	1577274	+	NA	NA	-1.45404	-0.540067	0.359769	0.514736	1.66166	2.50021	2.24344	2.1351	1.39067	2.81682	0.510522	1.57267
CCNA_01025		hypothetical protein	592	1112747	1112124	-	Pi-592-1112479	TgrL_061	-1.45184	-0.537881	2.50543e-09	2.36551e-08	667.028	704.483	762.253	711.255	554.409	562.619	535.086	550.705
CCNA_03903		IS4/5 transposase family protein	1747	3144126	3144539	+	NA	NA	-1.45157	-0.537617	0.226435	0.369436	106.539	48.6998	9.88416	55.0409	64.8979	34.5775	27.3462	42.2739
CCNA_02189		peptidase, C13 family	1247	2340056	2340829	+	NA	NA	-1.44925	-0.535307	5.95099e-08	5.04114e-07	72.9755	65.2769	70.2598	69.5041	53.7294	48.6829	59.7271	54.0465
CCNA_01379	rsaFb	type I secretion outer membrane protein rsaFb	794	1493232	1494683	+	P1-794-1492509	TgrL_079	-1.44655	-0.532619	3.96185e-09	3.6449e-08	258.587	264.155	254.269	259.004	201.371	200.518	201.483	201.124
CCNA_01549		sulfate adenylyltransferase subunit 1/adenylylsulfate kinase	896	1664281	1662374	-	NA	NA	-1.44647	-0.532532	8.53596e-06	5.38569e-05	34.2364	41.2614	38.6324	38.0434	27.4898	34.413	26.7462	29.5497
CCNA_00875		Flp/Fap pilin component protein	499	953924	953751	-	NA	NA	-1.44623	-0.532298	0.000967553	0.00411574	141.718	126.562	149.46	139.247	97.3469	91.4495	137.524	108.773
CCNA_00709		hypothetical protein	390	767218	767400	+	NA	NA	-1.44575	-0.531817	0.33376	0.488659	5.08485	4.26266	3.53067	4.29273	3.1917	1.61621	5.62411	3.47734
CCNA_01799	pdhA	pyruvate dehydrogenase E1 component alpha subunit	1045	1923957	1924988	+	NA	NA	-1.44572	-0.531787	8.32682e-12	9.43865e-11	968.849	1022.35	1011.69	1000.96	787.887	741.307	805.318	778.171
CCNA_02144	flgA	flagella basal body P ring formation protein flgA	1220	2302316	2303119	+	NA	NA	-1.44509	-0.531164	2.20988e-07	1.78414e-06	68.6322	68.2147	67.973	68.2733	59.8611	46.4985	52.9114	53.0903
CCNA_00769		TetR family transcriptional regulator	432	824997	825644	+	NA	NA	-1.44396	-0.530031	2.12801e-07	1.72155e-06	274.132	280.394	279.6	278.042	228.855	235.974	183.183	216.004
CCNA_00836	fljO	flagellin FljO	474	902191	903012	+	NA	NA	-1.44361	-0.529686	1.08605e-06	7.89784e-06	65.5445	77.8168	72.7072	72.0228	51.3025	53.756	63.9606	56.3397
CCNA_03219	acrB5	cation/multidrug efflux pump acrB5	1900	3379745	3382813	+	NA	NA	-1.44337	-0.529442	0.000529191	0.00241462	15.9484	16.4823	16.351	16.2606	13.4173	12.5284	11.989	12.6449
CCNA_R0014			2462	840137	840219	+	NA	NA	-1.4431	-0.529175	0.412022	0.568722	3.36335	3.61476	3.24353	3.40722	4.92599	1.42538	1.03335	2.46157
CCNA_01847		cytochrome c oxidase assembly protein Surf1	1070	1979692	1978955	-	NA	NA	-1.44146	-0.527528	0.0010387	0.00435747	24.9654	29.1082	21.1577	25.0771	19.5485	19.878	19.0595	19.4953
CCNA_01803		pyruvate dehydrogenase complex, dihydrolipoamide acetyltransferase component	1045	1926921	1928207	+	NA	NA	-1.44101	-0.527083	3.83375e-09	3.53527e-08	345.315	401.619	366.314	371.083	301.435	287.631	279.228	289.431
CCNA_03846		conserved hypothetical membrane protein	2268	4013048	4012572	-	NA	NA	-1.4396	-0.525669	0.00416357	0.014512	23.0194	28.3043	24.7202	25.348	17.6326	20.2138	22.6556	20.1673
CCNA_00734		GumN superfamily protein	409	791491	792399	+	NA	NA	-1.4389	-0.524964	1.12471e-09	1.08786e-08	69.3034	68.3886	70.9017	69.5312	59.886	53.1663	49.1584	54.0702
CCNA_01804		glutathione peroxidase	1045	1928226	1928708	+	NA	NA	-1.43834	-0.524403	0.000477947	0.00220112	442.531	484.513	433.863	453.635	357.825	325.036	381.249	354.704
CCNA_02912		prolyl 4-hydroxylase, alpha subunit	1698	3069925	3070656	+	NA	NA	-1.43793	-0.523994	6.27894e-11	6.69528e-10	166.91	158.374	162.999	162.761	140.116	117.498	123.262	126.959
CCNA_01875		acyl-CoA dehydrogenase, short-chain specific	1083	2012838	2013983	+	NA	NA	-1.437	-0.523062	0.00393259	0.0137675	12.3421	11.8858	11.6518	11.9599	10.1934	9.08461	8.45702	9.24501
CCNA_03730		dTDP-4-dehydrorhamnose reductase	2193	3898751	3897870	-	NA	NA	-1.43662	-0.522677	9.16905e-06	5.76674e-05	40.1963	43.9493	36.4445	40.1967	31.1245	36.1492	26.5471	31.2736
CCNA_03803	hfsK	GNAT-family holdfast biogenesis protein HfsK	2242	3968758	3969843	+	NA	NA	-1.43646	-0.522519	5.26359e-13	6.44668e-12	105.22	110.783	110.313	108.772	87.7735	84.5357	83.3194	85.2095
CCNA_02143	flgG	flagellar basal-body rod protein flgG	1220	2301523	2302311	+	NA	NA	-1.43409	-0.520138	1.44817e-09	1.38047e-08	142.823	148.682	164.804	152.103	131.4	110.884	115.77	119.351
CCNA_00233		UDP-N-acetylglucosamine 4,6-dehydratase	129	248082	249119	+	NA	NA	-1.43344	-0.519486	5.87316e-09	5.31675e-08	158.495	169.205	160.283	162.661	136.679	134.092	111.134	127.302
CCNA_02913		hypothetical protein	1698	3070656	3071213	+	NA	NA	-1.43162	-0.517647	2.63731e-08	2.30823e-07	113.398	101.299	118.299	110.999	98.8123	79.507	82.6935	87.0043
CCNA_01624		orotate phosphoribosyltransferase	948	1745014	1745598	+	NA	NA	-1.43143	-0.517457	0.00038376	0.00180948	385.573	356.953	379.108	373.878	295.934	284.138	300.113	293.395
CCNA_01092		ACT domain protein	638	1198681	1198379	-	NA	NA	-1.42986	-0.515873	0.000319073	0.00153372	55.8931	59.411	47.8009	54.3683	36.6256	46.2684	45.2899	42.7279
CCNA_00291	phoR	phosphate regulon sensor protein phoR	163	304469	305884	+	P1-163-304431	TgrL_017	-1.42793	-0.513923	0.000410334	0.00191651	90.8842	81.8713	88.7111	87.1556	72.8039	68.9285	63.0538	68.2621
CCNA_01537		acetyltransferase	886	1645890	1645354	-	NA	NA	-1.42657	-0.512548	0.00010383	0.000543322	55.9703	52.2949	49.2304	52.4986	45.5736	37.8933	39.2902	40.919
CCNA_00983		hybrid sensor histidine kinase/receiver protein	566	1063988	1062171	-	NA	NA	-1.42628	-0.512261	4.18302e-06	2.80001e-05	19.6035	17.4602	19.3988	18.8208	15.8711	14.8371	13.3511	14.6864
CCNA_00782		aminobenzoyl-glutamate transport protein	443	844108	842489	-	P1-443-844108	TgrL_053	-1.42624	-0.512221	3.04932e-08	2.65123e-07	114.421	113.602	103.032	110.352	92.0108	88.1821	79.6263	86.6064
CCNA_R0123			484	921719	921612	-	NA	NA	-1.42548	-0.511443	0.208515	0.347612	20.6784	17.2237	16.4519	18.118	11.8979	13.6929	17.4712	14.354
CCNA_01159		transporter, major facilitator superfamily	679	1266958	1268313	+	NA	NA	-1.42521	-0.511171	1.03995e-09	1.00834e-08	97.3074	105.761	100.379	101.149	76.7576	76.9515	86.3369	80.0153
CCNA_03483		ABC transporter ATP-binding protein	2058	3646517	3645573	-	NA	NA	-1.42518	-0.511139	4.82602e-07	3.70714e-06	91.1819	102.231	88.4843	93.9657	71.944	80.3107	69.7032	73.986
CCNA_02666		chemotactic signal-response protein CheL	1543	2819873	2820208	+	NA	NA	-1.42391	-0.509855	0.000347713	0.00165729	81.6982	93.9365	87.3341	87.6563	70.7503	58.6251	79.8967	69.7573
CCNA_02535		DNA topoisomerase I	1463	2681312	2684011	+	NA	NA	-1.42325	-0.509192	3.30078e-13	4.09339e-12	274.678	286.18	286.423	282.427	228.159	210.454	230.62	223.078
CCNA_R0083			2573	3792588	3792471	-	NA	NA	-1.42312	-0.509059	3.4871e-05	0.000199927	3788.35	2697.69	3354.67	3280.24	2812	2822.81	2119.48	2584.76
CCNA_00966		pyridoxamine 5'-phosphate oxidase	553	1040719	1041387	+	NA	NA	-1.42054	-0.506443	3.90958e-07	3.03261e-06	106.406	101.802	101.569	103.259	82.1555	79.5783	83.2036	81.6458
CCNA_01823		hypothetical protein	1052	1950258	1950040	-	NA	NA	-1.41961	-0.505497	0.385768	0.541169	2.97429	1.91797	3.442	2.77809	2.93374	2.16085	1.1749	2.08983
CCNA_00641		hypothetical protein	355	692672	692376	-	NA	NA	-1.41817	-0.504026	0.00446465	0.0153451	45.1165	41.6197	42.7841	43.1734	31.0723	31.2695	41.8731	34.7383
CCNA_03673		hypothetical protein	2156	3833789	3833388	-	NA	NA	-1.41352	-0.499292	4.46434e-10	4.43742e-09	190.504	199.42	196.218	195.38	161.712	159.361	144.013	155.028
CCNA_02140	fliM	flagellar motor switch protein fliM	1219	2299900	2298776	-	NA	NA	-1.41326	-0.499026	0.000722223	0.00317105	187.512	188.763	193.642	189.972	160.947	138.813	153.848	151.203
CCNA_02880		terminase-like family protein	1673	3028719	3027016	-	NA	NA	-1.41325	-0.499019	0.0281637	0.0731107	3.2219	3.16928	3.06499	3.15206	2.81072	2.60357	1.91266	2.44232
CCNA_02725		choline dehydrogenase	1577	2888995	2887328	-	P1-1577-2889018	TgrL_119	-1.41303	-0.498795	1.31717e-05	8.1164e-05	25.8294	24.9302	25.5333	25.431	20.835	19.8596	19.8993	20.198
CCNA_02441		HTH DNA-binding protein	1419	2582586	2582744	+	NA	NA	-1.41097	-0.496691	0.420981	0.577462	3.51143	1.50956	3.0477	2.68956	2.57143	2.60423	0.539419	1.90503
CCNA_02104		GIY-YIG domain protein	1198.1	2252940	2252605	-	NA	NA	-1.40956	-0.495245	0.00523409	0.0176372	52.0653	38.2175	39.741	43.3413	31.9854	39.2594	30.6313	33.9587
CCNA_00050		apolipoprotein N-acyltransferase	22	54299	52707	-	NA	NA	-1.40928	-0.494958	2.70705e-07	2.15077e-06	115.484	108.71	113.904	112.699	88.6205	88.0428	93.0361	89.8998
CCNA_02271	stpD	stalk cross-band protein StpD	1312	2424618	2423833	-	NA	NA	-1.40914	-0.494818	0.00109325	0.00454808	155.68	155.357	174.886	161.974	128.929	119.812	139.782	129.507
CCNA_01042		TonB-dependent receptor	604	1139762	1137267	-	NA	NA	-1.40912	-0.494794	0.00156701	0.0062365	96.1844	80.4636	98.237	91.6283	73.5718	65.1254	80.3728	73.0233
CCNA_01582		Glutathione-dependent formaldehyde-activating enzyme	918	1698089	1698451	+	NA	NA	-1.40843	-0.494086	0.0804518	0.165937	22.8146	23.8037	14.981	20.5331	14.4814	18.0882	16.0667	16.2121
CCNA_02426		ribonuclease, CafA family	1410	2570064	2569003	-	NA	NA	-1.408	-0.493644	0.000735417	0.00321471	119.251	118.88	111.336	116.489	90.1971	89.0083	100.224	93.1431
CCNA_01449		fructose-1,6-bisphosphatase, FIG superfamily	836	1561881	1562858	+	NA	NA	-1.40692	-0.492541	3.31031e-09	3.08132e-08	78.4003	79.6387	82.5257	80.1882	61.1553	64.2943	67.8775	64.4424
CCNA_01177	cysI	sulfite reductase, beta subunit	690	1295998	1297656	+	NA	NA	-1.40494	-0.49051	0.0250567	0.0663927	26.0256	35.2652	36.0574	32.4494	18.0611	41.4679	18.2495	25.9262
CCNA_02877		portal protein	1670	3025917	3024589	-	NA	NA	-1.40352	-0.489046	0.0333742	0.0835621	2.94072	3.02509	2.59287	2.85289	2.32929	2.49254	1.87153	2.23112
CCNA_01520		hypothetical protein	875	1629134	1629508	+	NA	NA	-1.4028	-0.488307	0.00436987	0.015098	50.8689	51.0443	49.5352	50.4828	42.0538	41.1706	37.2803	40.1683
CCNA_02667	flbY	flagellar basal-body protein FlbY	1543	2820213	2820662	+	NA	NA	-1.40275	-0.488254	0.00139477	0.00562456	101.117	95.6081	98.8312	98.5189	84.3673	70.7209	82.1464	79.0782
CCNA_01480		hypothetical protein	853	1588441	1588848	+	Pi-853-1588422	TgrL_083	-1.40214	-0.487632	0.00133413	0.00541315	601.65	532.986	551.359	561.999	433.766	415.377	500.732	449.958
CCNA_03829		hypothetical protein	2260	3994335	3994195	-	P1-2260-3994335	TgrL_175	-1.40186	-0.48734	0.213176	0.35256	20.4584	14.0437	16.4201	16.9741	12.013	18.4592	8.51594	12.996
CCNA_00712		hypothetical protein	393	770252	769938	-	NA	NA	-1.39264	-0.477821	0.000238893	0.00117985	75.0331	77.1494	72.1321	74.7715	58.9644	60.8433	61.5349	60.4475
CCNA_01229		2-hydroxychromene-2-carboxylate isomerase	719	1357023	1355671	-	NA	NA	-1.39212	-0.477286	4.00603e-05	0.000226398	19.3946	20.1791	19.022	19.5319	17.6563	15.8704	13.3121	15.6129
CCNA_02967		PAS-family sensor histidine kinase	1732	3122780	3125179	+	NA	NA	-1.39193	-0.477084	1.15805e-08	1.03181e-07	33.0337	31.0526	32.6645	32.2503	28.7173	24.7211	24.3723	25.9369
CCNA_03669		outer membrane protein	2153	3830733	3830389	-	NA	NA	-1.38986	-0.474938	0.322845	0.475847	2.42746	4.00034	2.96525	3.13102	2.70878	3.25771	1.49161	2.48604
CCNA_03218		periplasmic multidrug efflux lipoprotein precursor	1900	3378665	3379741	+	NA	NA	-1.38901	-0.474059	0.0045758	0.0156791	10.368	9.91728	8.7988	9.69469	8.89409	7.57952	6.45049	7.64137
CCNA_01760		OstA-like organic solvent tolerance protein	1014	1889536	1887107	-	NA	NA	-1.38901	-0.474058	1.80678e-12	2.12096e-11	228.152	224.241	244.707	232.367	190.896	181.939	191.336	188.057
CCNA_01314	rpmC	LSU ribosomal protein L29P	764	1436077	1436268	+	NA	NA	-1.38897	-0.474017	5.90589e-09	5.33418e-08	1826.65	1753.59	1659.03	1746.42	1453.51	1554.62	1221.3	1409.81
CCNA_02665	flgI	flagellar P-ring protein FlgI	1543	2818761	2819873	+	NA	NA	-1.38894	-0.47398	7.36506e-08	6.19918e-07	101.163	94.2937	107.347	100.934	92.2565	72.0681	80.6817	81.6687
CCNA_00147		hypothetical protein	79	158354	158470	+	NA	NA	-1.38867	-0.473699	0.436896	0.591701	9.54388	5.6415	3.22136	6.13558	4.49293	7.58374	1.46611	4.51426
CCNA_00142		endonuclease	77	154912	154535	-	NA	NA	-1.38659	-0.471544	0.000157766	0.000800158	66.9586	62.0688	76.0634	68.3636	64.8979	52.4241	48.5563	55.2928
CCNA_01951	pbpY	multimodular transpeptidase-transglycosylase PbpY	1125	2095621	2093252	-	NA	NA	-1.38501	-0.469901	2.82225e-08	2.46464e-07	179.313	175.002	183.792	179.369	144.813	142.192	149.713	145.573
CCNA_01815	ntrC	nitrogen assimilation regulatory protein NtrC	1049	1939826	1941247	+	NA	NA	-1.38449	-0.469359	2.92478e-09	2.74181e-08	116.61	111.613	110.639	112.954	95.745	90.061	88.4215	91.4091
CCNA_01748		methyltransferase	1007	1875935	1876864	+	NA	NA	-1.38448	-0.46934	2.70704e-07	2.15077e-06	182.604	181.757	188.102	184.154	151.484	144.194	153.552	149.743
CCNA_03004		nucleoside/nucleotide kinase	1757	3158154	3159056	+	NA	NA	-1.38377	-0.468606	0.0168125	0.0470038	13.7055	13.556	13.8333	13.6982	13.7126	11.7258	7.59846	11.0123
CCNA_02469		protein hipA	1437	2611950	2612546	+	Pi-1437-2612537	TgrL_106	-1.3824	-0.467179	0.0745191	0.156891	11.5342	10.9557	13.9792	12.1564	10.2728	9.21482	10.7748	10.0875
CCNA_02377		hypothetical protein	1377	2521242	2520520	-	NA	NA	-1.38229	-0.467056	0.000117983	0.000610917	71.5593	71.2923	74.3222	72.3913	58.5697	59.5623	58.8392	58.9904
CCNA_R0065			2541	2862555	2862438	-	NA	NA	-1.38209	-0.466852	0.000216929	0.00107946	3818.32	2677.35	3304.02	3266.56	2931.3	2876.45	2143.46	2650.4
CCNA_02390		phosphoglycolate phosphatase	1384	2534303	2535016	+	NA	NA	-1.38049	-0.465176	0.000102128	0.000537258	62.5565	57.2317	61.0066	60.2649	50.9639	51.7798	42.8838	48.5425
CCNA_02347		phosphomannomutase/phosphoglucomutase	1357	2486278	2487774	+	NA	NA	-1.37985	-0.464516	3.17942e-10	3.20046e-09	160.496	168.231	164.837	164.521	129.068	139.091	134.066	134.075
CCNA_03296		TetR-family transcriptional regulator	1945.1	3466675	3467910	+	NA	NA	-1.37888	-0.463502	5.39231e-06	3.54941e-05	57.0664	56.6067	58.7216	57.4649	50.7527	45.5135	43.9247	46.7303
CCNA_03430		LSU ribosomal protein L36P	2024	3594108	3593983	-	NA	NA	-1.37576	-0.460229	0.00355543	0.0127173	279.158	230.972	244.001	251.377	241.049	233.327	138.181	204.186
CCNA_02139	pflI	polar flagellum positioning protein pflI	1219	2298779	2298195	-	NA	NA	-1.37573	-0.460196	5.83033e-06	3.81867e-05	130.91	133.037	122.227	128.725	126.102	101.926	86.6473	104.891
CCNA_02844	parD3	antitoxin protein parD3	1651	2997483	2997265	-	NA	NA	-1.37572	-0.460187	2.92858e-05	0.000169626	170.809	146.588	145.793	154.397	118.416	123.709	134.722	125.616
CCNA_01103		ADP-heptose--LPS heptosyltransferase	645	1209943	1208972	-	NA	NA	-1.37571	-0.460175	0.00161961	0.00640717	123.113	124.517	125.079	124.236	111.228	100.597	91.8561	101.227
CCNA_01481		cyclase homology domain protein	853	1588858	1590603	+	Pi-853-1588422	TgrL_083	-1.37555	-0.460006	1.18606e-09	1.1444e-08	148	129.942	144.691	140.878	112.768	112.987	119.171	114.976
CCNA_00234		WecE-family cell wall biogenesis enzyme	129	249116	250276	+	NA	NA	-1.37353	-0.457889	7.98128e-08	6.7036e-07	110.525	113.136	112.926	112.196	100.567	88.6534	85.7677	91.6625
CCNA_01119		hypothetical protein	654	1223722	1224102	+	NA	NA	-1.36684	-0.450843	1.97558e-07	1.60811e-06	159.24	160.959	166.333	162.177	131.84	124.361	146.998	134.4
CCNA_02122		DNA ligase-associated metallophosphoesterase	1208	2273885	2274592	+	NA	NA	-1.36566	-0.4496	0.00705328	0.0227221	21.4232	18.6456	18.9362	19.6683	16.6645	14.4541	17.3231	16.1472
CCNA_03356	zapA	cell division protein ZapA	1979	3535513	3535187	-	NA	NA	-1.36489	-0.448788	0.000431547	0.00200038	90.4917	88.0809	86.1153	88.2293	70.0183	70.5497	78.4236	72.9972
CCNA_03504		acyl-CoA dehydrogenase	2069	3661597	3663408	+	NA	NA	-1.36083	-0.444489	4.63064e-05	0.000259473	100.396	97.0612	95.3835	97.6137	86.6452	87.4893	67.1184	80.4176
CCNA_00141		tetratricopeptide repeat family protein	77	154533	153718	-	NA	NA	-1.36078	-0.444431	0.000829305	0.00358942	53.1405	49.1953	53.5787	51.9715	51.2503	41.4652	35.5263	42.7473
CCNA_02839	glnE	glutamate-ammonia-ligase adenylyltransferase	1648	2994175	2991299	-	NA	NA	-1.36049	-0.444122	6.88458e-05	0.000374112	37.7451	34.0175	36.8496	36.204	36.0356	29.2785	24.2367	29.8503
CCNA_01831		tryptophan halogenase superfamily protein	1059	1959650	1961173	+	NA	NA	-1.35918	-0.442741	0.000290537	0.00140681	18.3175	18.7417	15.9691	17.6761	15.7135	15.1376	12.4937	14.4483
CCNA_02070		protein translocase subunit secD	1177	2222429	2220831	-	NA	NA	-1.3552	-0.438504	3.04093e-07	2.39163e-06	945.484	978.957	949.301	957.914	729.864	797.847	852.581	793.431
CCNA_01805		dihydrolipoamide dehydrogenase	1045	1928791	1930191	+	NA	NA	-1.35478	-0.438061	6.93891e-11	7.33967e-10	407.878	425.432	439.926	424.412	362.08	346.095	348.397	352.191
CCNA_02791		FecR family protein	1620	2946695	2947768	+	NA	NA	-1.35472	-0.437993	1.20038e-05	7.4083e-05	56.4902	49.7808	52.6896	52.9868	46.063	42.8503	42.0054	43.6396
CCNA_03380		hypothetical protein	1993	3552536	3551865	-	NA	NA	-1.35252	-0.435651	0.00237594	0.00898586	189.844	171.622	176.431	179.299	147.846	152.989	143.967	148.267
CCNA_02909		tetratricopeptide repeat-containing 2OG-Fe(II) oxygenase	1695	3064800	3066293	+	NA	NA	-1.35231	-0.435431	0.00152038	0.00606924	18.0002	17.2304	19.4972	18.2426	17.0455	15.4416	12.7446	15.0772
CCNA_02376		hypothetical protein	1376	2520245	2520523	+	NA	NA	-1.35166	-0.434736	0.0987354	0.195592	30.017	26.884	21.6143	26.1718	20.3068	20.7778	23.3632	21.4826
CCNA_01710		BetA-family choline dehydrogenase	991	1842606	1841077	-	NA	NA	-1.35142	-0.434476	0.00112231	0.0046442	14.4141	14.6287	15.0619	14.7015	11.987	13.5318	10.9872	12.1687
CCNA_00746		ADA regulatory protein/O6-methylguanine-DNA	417	803496	802771	-	NA	NA	-1.34821	-0.431049	0.00542194	0.0180701	13.2017	13.8855	14.0169	13.7014	13.0332	11.081	9.92353	11.3459
CCNA_03311		protein translocase subunit SecE	1952	3487334	3487017	-	NA	NA	-1.34659	-0.429315	0.0282137	0.0731891	1123.95	1626.18	1113.09	1287.74	1279.28	1337.83	609.813	1075.64
CCNA_R0049		ssrA tmRNA	2512	2338402	2338828	+	NA	NA	-1.34421	-0.426755	0.00124025	0.00508437	1788.27	1609.32	1431.81	1609.8	1477.44	1627.2	926.572	1343.74
CCNA_01686		exopolyphosphatase GppA	979	1813006	1814112	+	NA	NA	-1.34385	-0.426372	0.00351267	0.0126099	109.444	107.38	113.571	110.132	99.985	89.0771	86.8523	91.9715
CCNA_02121		ATP-dependent helicase	1208	2271309	2273888	+	NA	NA	-1.34223	-0.424637	6.01169e-07	4.57351e-06	31.0537	29.7002	30.1352	30.2964	24.3594	27.3526	24.0681	25.26
CCNA_03967		hypothetical protein	1439	2613137	2613619	+	NA	NA	-1.34117	-0.423496	0.00578862	0.0190832	68.0075	71.0619	108.243	82.4374	76.4264	77.1564	53.9821	69.1883
CCNA_01883		acyl-CoA dehydrogenase	1087	2022050	2023222	+	NA	NA	-1.34112	-0.423438	0.12756	0.236692	6.10833	5.67823	5.00328	5.59661	5.07897	4.08475	4.75268	4.6388
CCNA_03862		thiamine monophosphate synthase TenI	2277	4024198	4024818	+	NA	NA	-1.34008	-0.422324	1.05302e-05	6.54993e-05	145.348	140.012	138.812	141.391	119.544	118.497	116.843	118.295
CCNA_00535		hypothetical protein	295	547379	547537	+	P1-295-546230	TgrL_028	-1.33948	-0.421676	0.219104	0.360624	13.4605	14.7182	15.9158	14.6982	15.0612	11.161	10.7884	12.3369
CCNA_03997		amelogenin/CpxP-related protein	2424	3952640	3953302	+	NA	NA	-1.33904	-0.421204	0.00109291	0.00454808	149.614	164.358	142.931	152.301	147.738	130.976	104.137	127.617
CCNA_02464		UDP-glucose 6-dehydrogenase	1435	2607314	2606007	-	NA	NA	-1.3388	-0.420939	1.7652e-06	1.24922e-05	132.821	126.983	125.674	128.493	108.51	98.4982	116.717	107.909
CCNA_02823		hypothetical protein	1640	2980037	2979912	-	NA	NA	-1.33822	-0.420316	0.495816	0.643005	4.43109	1.90492	3.41858	3.25153	3.2449	3.28629	0.680696	2.40396
CCNA_03731		histidinol phosphatase-family protein	2193	3899293	3898748	-	NA	NA	-1.336	-0.417921	0.00104605	0.00438365	80.6117	67.1485	73.5652	73.7752	66.9661	63.9201	53.4084	61.4315
CCNA_03020		phosphatidylinositol-specific phospholipase C1-like protein	1764	3174508	3175635	+	NA	NA	-1.33522	-0.417081	0.000190568	0.000954285	39.432	30.4281	30.74	33.5333	31.5859	23.4935	29.1975	28.0923
CCNA_00267		MutT-like protein	151	281872	280931	-	P1-151-281872	TgrL_015	-1.33407	-0.41583	8.16458e-06	5.16785e-05	196.181	186.704	178.732	187.206	156.251	162.828	152.142	157.074
CCNA_03326		two-component sensor histidine kinase	1967	3506595	3508568	+	P1-1967-3506573	TgrL_155	-1.33374	-0.415479	8.26911e-06	5.22565e-05	191.432	186.612	193.25	190.431	162.087	151.299	168.277	160.554
CCNA_00627		hypothetical protein	350	673382	672921	-	P1-350-673771	TgrL_037	-1.33359	-0.415314	0.104398	0.20385	6.64663	5.71477	7.57527	6.64555	5.30983	5.5056	6.31191	5.70911
CCNA_02905		very short patch repair (Vsr) endonuclease	1692	3061150	3061527	+	NA	NA	-1.33142	-0.412968	0.144279	0.260645	15.0165	17.6205	19.0871	17.2414	15.1428	16.4314	12.2525	14.6089
CCNA_R0080			2571	3785285	3785457	+	NA	NA	-1.3313	-0.412838	0.135125	0.248053	27.4318	23.9327	21.1636	24.176	24.9838	22.2252	11.8984	19.7025
CCNA_02468		hypothetical protein	1436	2611921	2611664	-	NA	NA	-1.33046	-0.411924	0.280333	0.431685	11.5414	7.44249	7.72162	8.90185	6.33887	8.48321	6.64866	7.15691
CCNA_01802		hypothetical protein	1045	1926792	1926908	+	NA	NA	-1.32958	-0.410971	0.470219	0.621097	3.18129	8.71869	4.60194	5.50064	6.48979	4.04466	3.66528	4.73325
CCNA_03762		acetolactate synthase-related protein	2216	3931582	3931680	+	NA	NA	-1.32901	-0.410355	0.463311	0.613201	12.2191	4.8489	12.5089	9.85895	8.25973	13.1452	2.59902	8.0013
CCNA_03425		hypothetical protein	2020	3591720	3591821	+	NA	NA	-1.32738	-0.408587	0.635346	0.755918	0.912283	2.35314	0.527869	1.26443	1.14526	0.579933	1.68172	1.13564
CCNA_R0076			1952	3487508	3487433	-	NA	NA	-1.32728	-0.408473	0.629814	0.751239	1.22438	1.57908	2.12537	1.64294	1.53706	0.778332	2.25704	1.52414
CCNA_03357		hypothetical protein	1979	3535900	3535517	-	NA	NA	-1.32637	-0.407489	0.000307828	0.00148508	262.68	242.833	230.233	245.249	206.862	195.483	220.003	207.449
CCNA_03629	socB	DNA replication inhibitor toxin SocB	2136	3786246	3785533	-	NA	NA	-1.32552	-0.406563	4.1158e-07	3.18632e-06	355.139	374.149	328.862	352.717	292.204	310.761	292.739	298.568
CCNA_01167		acyl-CoA dehydrogenase	685	1286584	1285421	-	NA	NA	-1.32543	-0.406459	0.000639209	0.00284444	15.5887	15.4652	13.9695	15.0078	13.3476	13.1621	11.0525	12.5207
CCNA_00634		chemotaxis protein methyltransferase	351	680464	681294	+	P1-351-674267,P2-351-674275	TgrL_037	-1.32396	-0.404863	0.00535749	0.0179005	20.2678	17.9077	17.8828	18.6861	14.6899	17.2263	15.0687	15.6616
CCNA_03692		xanthine and CO dehydrogenases maturation factor, XdhC/CoxF family	2167	3857835	3858917	+	NA	NA	-1.32392	-0.404817	2.03268e-05	0.000120559	41.0704	33.6317	35.0996	36.6006	31.8737	31.8433	28.1932	30.6368
CCNA_01814		nitrogen regulation protein ntrB	1049	1938708	1939829	+	NA	NA	-1.32333	-0.404177	3.5298e-08	3.04888e-07	105.161	102.522	103.702	103.795	91.4644	86.8318	85.6912	87.9958
CCNA_01879		NADH:flavin oxidoreductase, old yellow enzyme family	1087	2018600	2019703	+	NA	NA	-1.32328	-0.404118	0.109576	0.211774	4.72007	3.36985	3.17008	3.75333	3.01564	3.21485	2.95215	3.06088
CCNA_02449		hypothetical protein	1425	2589931	2590584	+	NA	NA	-1.32158	-0.402262	0.00680409	0.0221175	191.797	186.438	184.251	187.495	151.468	152.767	174.945	159.727
CCNA_00429		hypothetical protein	238	437383	437550	+	NA	NA	-1.32065	-0.401244	0.265443	0.415714	19.9399	13.5726	10.5762	14.6962	14.2544	12.3236	8.67887	11.7523
CCNA_00369		magnesium and cobalt efflux protein corC-like protein	205	385817	387130	+	NA	NA	-1.32037	-0.400944	2.46604e-05	0.000144101	141.704	129.143	132.435	134.427	117.794	104.891	120.297	114.327
CCNA_00048	metK	S-adenosylmethionine synthetase	22.1	52125	50902	-	NA	NA	-1.31966	-0.400163	5.762e-07	4.40048e-06	1026.93	1087.74	1088.07	1067.58	882.325	884.882	959.28	908.829
CCNA_02625	ftsQ	cell division protein FtsQ	1518	2775741	2774833	-	NA	NA	-1.31901	-0.399458	1.31691e-06	9.42081e-06	278.954	287.087	263.764	276.602	257.985	233.619	214.089	235.231
CCNA_02223		beta-lactamase, type II	1276	2372742	2371873	-	NA	NA	-1.31824	-0.398617	2.86587e-05	0.000166237	199.154	205.466	214.752	206.457	163.341	168.417	196.871	176.21
CCNA_01832		beta-glucosidase	1060	1961197	1963485	+	NA	NA	-1.31671	-0.396935	0.00254626	0.00953882	20.4074	20.6046	18.6532	19.8884	17.8873	16.6167	16.1119	16.872
CCNA_02463		UDP-N-acetylglucosamine 4-epimerase	1435	2606004	2605030	-	NA	NA	-1.31596	-0.396119	8.6813e-07	6.40732e-06	77.5917	80.1299	76.2633	77.995	68.5322	62.7934	69.054	66.7932
CCNA_00573		TonB-dependent receptor	317	593829	596600	+	NA	NA	-1.31356	-0.393486	2.17733e-06	1.51297e-05	30.1784	26.0845	25.8919	27.3849	22.4614	23.8789	23.484	23.2748
CCNA_00598		TonB-dependent receptor	332	634816	631886	-	NA	NA	-1.31293	-0.392789	8.26718e-07	6.12452e-06	24.8268	25.4269	23.9362	24.73	21.2031	21.7561	20.3958	21.1183
CCNA_01690		MAPEG family membrane protein	980	1817419	1817814	+	NA	NA	-1.31291	-0.392765	8.06436e-07	6.00803e-06	193.86	196.683	185.73	192.091	162.835	170.588	158.54	163.988
CCNA_02929		sorbitol dehydrogenase	1705	3089640	3090680	+	NA	NA	-1.31218	-0.391969	0.0139741	0.0402341	10.2796	11.0672	9.72375	10.3569	9.25777	9.88728	7.00312	8.71606
CCNA_00130		Kup system potassium uptake protein	68	140918	138921	-	NA	NA	-1.31217	-0.391954	4.7769e-09	4.3643e-08	351.673	353.303	352.322	352.433	297.127	303.197	304.651	301.659
CCNA_02228		NTF2 superfamily protein	1277	2376055	2376489	+	NA	NA	-1.312	-0.391769	0.170923	0.297087	6.84526	6.48331	6.18881	6.50579	5.37086	5.71134	5.52068	5.53429
CCNA_01176		hypothetical protein	690	1295632	1295991	+	NA	NA	-1.30954	-0.389062	0.211106	0.349869	20.1614	22.6686	22.2849	21.705	14.9265	27.7691	12.8651	18.5203
CCNA_00387		hypothetical protein	215	403575	403997	+	NA	NA	-1.30881	-0.388251	0.0217593	0.0589589	46.4164	42.6987	43.6596	44.2582	36.5914	38.3167	38.93	37.946
CCNA_01248		TetR-family transcriptional regulator	730	1375993	1376628	+	P1-730-1375966	TgrL_075	-1.30785	-0.387192	4.33789e-05	0.000244106	217.416	209.735	224.598	217.25	200.296	188.993	169.378	186.222
CCNA_02142	flgF	flagellar basal-body rod protein flgF	1220	2300772	2301509	+	NA	NA	-1.30723	-0.386511	0.000324711	0.00155704	109.444	107.001	120.453	112.299	107.952	84.0809	97.9704	96.6678
CCNA_00911		AAA domain ATPase	521	991919	991329	-	NA	NA	-1.30569	-0.38481	0.0310041	0.0787241	23.46	22.3369	22.7761	22.8577	19.9635	20.3183	18.2855	19.5224
CCNA_03197		alpha/beta hydrolase family protein	1882	3356950	3357684	+	NA	NA	-1.30455	-0.383555	0.00305726	0.0112717	34.8157	40.085	35.6753	36.8587	32.0251	33.0775	30.3396	31.8141
CCNA_01179	cysH	3'-phosphoadenosine 5'-phosphosulfate sulfotransferase	690	1298146	1298880	+	NA	NA	-1.30388	-0.382816	0.0796331	0.164678	21.016	26.1247	24.8336	23.9914	16.7675	30.4216	14.703	20.6307
CCNA_00834	fljM	flagellin FljM	472	899662	900483	+	NA	NA	-1.30268	-0.381486	6.58306e-06	4.21401e-05	2287.38	2378.45	2503.03	2389.62	2053.66	1881.03	2246.86	2060.52
CCNA_02664	fliX	flagellar assembly regulator FliX	1542	2818530	2818096	-	NA	NA	-1.30209	-0.380827	0.00694462	0.0224503	220.332	253.815	209.182	227.776	220.071	219.479	149.453	196.334
CCNA_03944		hypothetical protein	540	1021586	1021470	-	NA	NA	-1.30195	-0.380671	0.513579	0.659863	4.77194	3.59005	3.68155	4.01451	1.99686	4.55025	3.66528	3.40413
CCNA_00913		hypothetical protein	521	993209	993033	-	NA	NA	-1.30179	-0.380493	0.301518	0.455954	14.1945	22.3748	14.9056	17.1583	18.4794	20.7203	4.84563	14.6818
CCNA_03360		tagatose-1,6-bisphosphate aldolase	1980	3538659	3539750	+	NA	NA	-1.30135	-0.380011	3.01009e-06	2.03903e-05	1273.94	1246.42	1302.63	1274.33	1071.94	1059.45	1167.76	1099.72
CCNA_02414		DadA-related amino acid oxidase	1402	2559208	2558192	-	NA	NA	-1.29776	-0.376026	8.81931e-05	0.000468941	59.7478	57.586	57.2839	58.2059	56.2257	53.1041	41.155	50.1616
CCNA_00827		TonB-dependent receptor	466	888079	891006	+	NA	NA	-1.29755	-0.375791	0.000427222	0.00198367	20.9432	17.5425	18.8486	19.1114	16.2178	18.0611	14.9976	16.4255
CCNA_00390		ADP-heptose--LPS heptosyltransferase	218	405999	407213	+	NA	NA	-1.29518	-0.373153	2.38269e-06	1.64524e-05	134.41	136.258	133.654	134.774	119.316	117.527	113.651	116.831
CCNA_02064	lpxC	UDP-3-O-(3-hydroxymyristoyl) N-acetylglucosamine deacetylase	1173.1	2215493	2214597	-	NA	NA	-1.29452	-0.372416	0.0121834	0.036022	256.751	222.628	217.952	232.443	195.15	199.222	209.112	201.161
CCNA_03674		hypothetical protein	2156	3834130	3833786	-	NA	NA	-1.29366	-0.371457	8.9551e-05	0.000475522	452.048	487.52	497.693	479.087	423.924	409.1	419.889	417.638
CCNA_02145	flgH	flagellar L-ring protein flgH	1220	2303132	2303866	+	NA	NA	-1.29255	-0.370222	0.00324297	0.0118024	119.26	126.296	135.815	127.124	121.823	101.003	109.456	110.761
CCNA_01312	rpsC	SSU ribosomal protein S3P	764	1434874	1435626	+	NA	NA	-1.29254	-0.370208	1.6188e-07	1.33138e-06	3883.38	4055.32	3857.72	3932.14	3188.63	3377.31	3677.87	3414.61
CCNA_02367		CelR-family transcriptional regulator	1370	2509312	2510400	+	NA	NA	-1.29246	-0.370124	0.0146295	0.0417564	39.7333	39.0116	38.9111	39.2186	35.8816	31.1247	35.5987	34.2017
CCNA_02222		5-methyltetrahydrofolate--homocysteine methyltransferase homocysteine-binding subunit	1276	2371876	2370800	-	NA	NA	-1.29243	-0.370081	6.74023e-06	4.30765e-05	237.859	244.868	260.115	247.614	200.171	209.59	236.518	215.426
CCNA_01093		hypothetical protein	638	1198962	1198666	-	NA	NA	-1.29242	-0.370074	0.0775639	0.161581	71.4345	73.5416	55.1117	66.6959	51.7217	71.9	49.0926	57.5714
CCNA_03077		hypothetical protein	1798	3227958	3228143	+	NA	NA	-1.29227	-0.369908	0.0333056	0.0834432	98.5559	88.7172	103.633	96.9686	84.472	79.507	91.3011	85.0933
CCNA_02908		HAD superfamily hydrolase	1694	3064684	3063971	-	NA	NA	-1.29193	-0.369525	0.0183088	0.0505792	68.6818	62.7784	66.2853	65.9152	62.4165	56.5849	51.4125	56.8047
CCNA_R0040			2495	1645113	1645326	+	NA	NA	-1.29092	-0.368395	0.116175	0.221061	23.9154	25.2358	18.6185	22.5899	18.8325	20.7313	18.436	19.3333
CCNA_00768		hypothetical protein	432	824776	825000	+	NA	NA	-1.29065	-0.3681	0.000103352	0.000541538	244.832	250.155	255.095	250.027	206.895	226.097	222.996	218.662
CCNA_01837		transposase, IS30 family	1063	1970081	1969053	-	NA	NA	-1.2891	-0.36636	0.0428391	0.101907	18.8999	18.5438	15.3836	17.6091	13.3391	16.0386	16.5867	15.3215
CCNA_00120		putative acetyltransferase	61	132435	132953	+	NA	NA	-1.28908	-0.366338	0.0408376	0.0978519	28.1489	27.0543	23.8609	26.3547	25.8841	23.137	18.5086	22.5099
CCNA_03118		hypothetical protein	1828	3267282	3267043	-	NA	NA	-1.28891	-0.366153	0.0326257	0.0819995	75.9931	78.2566	75.1554	76.4684	65.4658	70.7374	63.2536	66.4856
CCNA_02380	panD	aspartate 1-decarboxylase PanD	1379	2523348	2522992	-	NA	NA	-1.28876	-0.365987	8.31072e-05	0.000444287	228.853	218.338	230.302	225.831	195.675	190.55	206.131	197.452
CCNA_03399		3-polyprenyl-4-hydroxybenzoate decarboxylase	2005	3569994	3569377	-	NA	NA	-1.28841	-0.36559	0.00338085	0.0122255	71.3706	73.4043	66.737	70.504	59.6368	60.8761	64.3951	61.636
CCNA_01560		phosphoenolpyruvate carboxylase	902	1676914	1679643	+	NA	NA	-1.28827	-0.365438	4.98367e-06	3.29138e-05	41.6863	42.663	40.096	41.4818	35.0021	39.1755	34.0871	36.0882
CCNA_00247	spdR	two-component receiver protein SpdR	134	259436	258879	-	NA	NA	-1.28799	-0.365117	0.00195834	0.00760459	165.26	173.348	171.37	169.993	155.022	136.964	154.935	148.974
CCNA_01024		hypothetical protein	592	1112111	1111617	-	Pi-592-1112479	TgrL_061	-1.28777	-0.364871	5.48248e-06	3.60277e-05	250.021	260.264	273.238	261.174	242.836	217.015	225.422	228.424
CCNA_03196		hypothetical protein	1881	3356855	3356661	-	NA	NA	-1.2874	-0.364459	0.630821	0.751891	0.477194	0.923155	1.6567	1.01902	0	0.910049	2.19917	1.03641
CCNA_03814		polyketide cyclase/dehydrase-family protein	2248	3978591	3978070	-	NA	NA	-1.28527	-0.362074	0.0373587	0.0908923	32.0872	35.1754	38.4738	35.2454	33.2322	30.2565	29.9037	31.1308
CCNA_01307	rplD	LSU ribosomal protein L1E-L4P	764	1432432	1433070	+	NA	NA	-1.28496	-0.361719	6.06539e-07	4.6055e-06	3728.67	4265.34	3951.49	3981.83	3349.92	3577.8	3512.98	3480.23
CCNA_02688		PuuE-related allantoinase	1559	2841783	2842697	+	NA	NA	-1.28262	-0.35909	2.99878e-06	2.03485e-05	209.699	207.886	206.662	208.082	182.182	191.941	171.442	181.855
CCNA_02817		hypothetical protein	1634	2974182	2973979	-	NA	NA	-1.28261	-0.359077	0.000152485	0.000774366	239.93	259.434	252.585	250.65	223.325	205.876	235.861	221.688
CCNA_00527		hypothetical protein	290.1	540157	540663	+	NA	NA	-1.28243	-0.358876	0.0177933	0.0493968	396.438	377.665	374.562	382.888	346.186	309.883	350.345	335.471
CCNA_01132	cckA	sensory transduction histidine kinase/receiver protein CckA	662	1235738	1237813	+	NA	NA	-1.28239	-0.35884	0.000251228	0.00123002	203.856	204.381	195.893	201.377	197.085	182.93	148.854	176.29
CCNA_R0088			2580	3946037	3946176	+	NA	NA	-1.28181	-0.358184	0.155348	0.276578	29.9098	30.4312	25.383	28.5746	30.0385	21.1261	22.6672	24.6106
CCNA_01178		conserved hypothetical protein, DUF934	690	1297640	1298146	+	NA	NA	-1.28164	-0.357993	0.148059	0.265874	23.8597	32.5471	27.1868	27.8646	16.8197	39.2021	17.0859	24.3692
CCNA_00051	corC	magnesium and cobalt efflux protein CorC	22	55222	54296	-	NA	NA	-1.28135	-0.357662	8.08009e-05	0.000433128	174.261	159.625	171.751	168.545	143.973	140.385	159.415	147.924
CCNA_02826		transposase	1641.1	2981109	2982131	+	NA	NA	-1.28104	-0.357316	9.31288e-06	5.8479e-05	116.612	111.036	109.896	112.514	105.74	90.7825	99.0981	98.5402
CCNA_02663	dksA	DnaK suppressor protein DksA	1541	2817884	2817456	-	NA	NA	-1.28033	-0.356515	2.04846e-05	0.000121313	1482.77	1478.45	1445.97	1469.06	1236.92	1152.45	1475.24	1288.2
CCNA_01467	ccoN	cytochrome cbb3 oxidase subunit I ccoN	849	1574712	1576358	+	NA	NA	-1.28032	-0.356505	0.00703851	0.0227115	14.0681	14.2453	12.4227	13.5787	12.3412	11.5289	11.6648	11.845
CCNA_00515		5-methyltetrahydropteroyltriglutamate-- homocysteine methyltransferase	285	529324	531657	+	NA	NA	-1.28016	-0.356323	5.23419e-05	0.000290821	495.724	557.914	504.561	519.4	495.543	465.217	406.753	455.838
CCNA_02624	ftsA	cell division protein FtsA	1518	2774802	2773477	-	NA	NA	-1.28	-0.356146	0.00169595	0.00667579	331.018	346.5	317.574	331.697	331.948	315.172	226.062	291.061
CCNA_03130	ctrA	cell cycle response regulator CtrA	1837	3279647	3278952	-	NA	NA	-1.27979	-0.355912	3.09921e-05	0.000178985	2479.94	2553.49	2634.5	2555.98	2159	2094.5	2474.69	2242.73
CCNA_02601		glutathione-dependent formaldehyde dehydrogenase	1501	2747541	2746432	-	NA	NA	-1.27966	-0.355766	5.17088e-06	3.40933e-05	142.346	137.255	137.08	138.894	126.814	121.93	116.057	121.6
CCNA_00783	sapA	secreted protease precursor sapA	444	846426	844450	-	NA	NA	-1.27962	-0.355718	2.28421e-05	0.000134469	69.1895	66.6217	62.476	66.0957	61.0671	60.3201	51.8857	57.7576
CCNA_02726		gamma carbonic anhydrase family protein	1578	2889817	2889287	-	NA	NA	-1.27783	-0.353693	0.000250318	0.00122709	66.7667	58.423	67.1259	64.1052	55.8782	53.9174	59.9243	56.5733
CCNA_00799	cydD	ABC transporter, ATP-binding protein cydD	454	864705	863065	-	NA	NA	-1.27769	-0.353538	0.0793915	0.164522	12.6452	12.3959	12.2056	12.4156	12.6355	11.5711	8.25795	10.8215
CCNA_00869		DNA modification methyltransferase-related protein	496	950383	947426	-	NA	NA	-1.27767	-0.353514	1.51238e-07	1.24906e-06	172.233	173.24	176.745	174.073	155.597	153.262	150.253	153.037
CCNA_02678		conserved transmembrane protein	1553	2831828	2830944	-	NA	NA	-1.2761	-0.351744	0.000122962	0.00063338	159.504	155.471	156.965	157.313	148.165	134.883	131.51	138.186
CCNA_01049		hypothetical protein	609	1145672	1146154	+	P1-609-1145417	TgrL_064	-1.2761	-0.351742	0.0215505	0.0586743	21.1922	23.7287	20.2885	21.7365	20.7996	19.1054	17.047	18.984
CCNA_01692		GMP synthase GuaA	980	1819124	1820686	+	NA	NA	-1.27578	-0.35138	0.000145094	0.000738726	229.506	236.488	240.621	235.539	208.072	208.418	206.161	207.55
CCNA_02719		hypothetical protein	1574.1	2879937	2880551	+	NA	NA	-1.27571	-0.351303	0.0225574	0.060623	43.4246	56.5902	44.2123	48.0757	45.8717	47.8997	33.0519	42.2744
CCNA_02705	cspC	cold shock protein CspC	1567	2862051	2861842	-	P1-1567-2862103	TgrL_118	-1.27473	-0.350192	1.35517e-05	8.30918e-05	2391.46	2233.33	2326.52	2317.1	2302.67	1942.48	1876.68	2040.61
CCNA_00947	flgE	flagellar hook protein FlgE	541	1024495	1026270	+	NA	NA	-1.2738	-0.349136	4.77911e-06	3.16156e-05	372.683	373.951	403.305	383.313	367.353	310.654	336.551	338.186
CCNA_01315	rpsQ	SSU ribosomal protein S17P	764	1436279	1436518	+	NA	NA	-1.27306	-0.348306	2.5725e-07	2.06426e-06	3817.1	3784.57	3556.53	3719.4	3214.39	3283	3339.58	3278.99
CCNA_03371		bacterioferritin	1988.1	3547204	3546725	-	NA	NA	-1.27253	-0.347698	0.00270052	0.0100407	368.14	339.154	349.304	352.199	311.388	248.69	372.375	310.818
CCNA_02784		hypothetical protein	1617	2942257	2943096	+	NA	NA	-1.27205	-0.347154	0.0127431	0.0374251	41.8738	40.432	30.7672	37.691	30.9424	39.5763	28.6913	33.07
CCNA_00235		hypothetical protein	130	250548	250273	-	NA	NA	-1.27189	-0.346973	0.00838349	0.0266007	99.4586	101.313	99.882	100.218	90.3633	80.1569	97.887	89.4691
CCNA_02256		Mg2+ transporter mgtE	1299	2408750	2407281	-	NA	NA	-1.27183	-0.346908	1.77339e-06	1.25278e-05	71.9102	74.2512	74.757	73.6395	63.7324	65.3905	66.6887	65.2705
CCNA_00798	cydC	ABC transporter, ATP-binding protein cydC	454	862892	861294	-	NA	NA	-1.27107	-0.346046	0.0614776	0.13534	9.07832	8.66865	9.36101	9.036	9.20503	9.21148	5.36383	7.92678
CCNA_02238		hypothetical protein	1286	2388328	2388534	+	NA	NA	-1.27052	-0.345424	0.0467347	0.109487	77.3192	57.686	62.4263	65.8105	58.126	51.4376	63.8078	57.7904
CCNA_03515		hypothetical protein	2073	3672705	3672544	-	NA	NA	-1.27017	-0.345019	0.00547472	0.0182	418.738	524.118	558.036	500.297	463.659	497.69	367.954	443.101
CCNA_03370		acetyltransferase	1987	3546207	3546728	+	NA	NA	-1.26939	-0.34413	0.00199956	0.00773242	107.314	97.9393	96.4423	100.565	90.1857	83.7437	92.5042	88.8112
CCNA_02843	parE3	toxin protein parE3	1651	2997252	2996950	-	NA	NA	-1.26855	-0.343182	0.0324507	0.0817154	142.497	143.378	134.873	140.249	116.045	112.059	146.06	124.721
CCNA_02555		adenosine 5'-monophosphoramidase	1473	2703096	2702662	-	NA	NA	-1.26811	-0.342684	0.000532269	0.00242308	122.787	123.873	126.623	124.428	109.566	115.859	105.09	110.171
CCNA_01770		nucleoside diphosphate kinase	1020	1898272	1898691	+	NA	NA	-1.26787	-0.342408	3.57561e-05	0.000204409	2360.66	2197.61	2329.98	2296.08	1860.72	2080.22	2155.42	2032.12
CCNA_01546		DEAD-box RNA helicase-like protein	894	1658577	1656352	-	NA	NA	-1.26737	-0.341839	0.0253162	0.0669905	84.6923	97.0433	85.3113	89.0156	77.6151	82.4318	76.7131	78.92
CCNA_01308	rplW	LSU ribosomal protein L23P	764	1433070	1433366	+	NA	NA	-1.26698	-0.341389	1.97982e-05	0.0001176	3740.6	4005.19	3706.26	3817.35	3295.04	3462.16	3393.16	3383.45
CCNA_00695		metal-dependent hydrolase	379	756148	754514	-	NA	NA	-1.26678	-0.34117	0.000120083	0.000620978	49.5713	43.5633	48.5407	47.2251	45.4762	41.7148	37.8742	41.6884
CCNA_01261		periplasmic multidrug efflux lipoprotein precursor	737	1388006	1389121	+	NA	NA	-1.26662	-0.340985	6.08363e-06	3.96489e-05	100.307	101.514	105.032	102.284	94.7823	86.8216	91.2242	90.9427
CCNA_02966		non-specific DNA-binding protein Dps/iron-binding ferritin-like antioxidant protein/ferroxidase	1731	3122720	3122241	-	NA	NA	-1.26659	-0.340944	0.000605298	0.00271492	177.382	178.265	178.69	178.112	149.792	169.819	154.203	157.938
CCNA_R0152			2507	2086425	2086939	+	NA	NA	-1.26651	-0.340862	7.73444e-05	0.000415726	143.283	144.595	150.132	146.003	122.827	126.576	141.558	130.321
CCNA_02187	sspB	adapter for ClpXP proteolysis of tmRNA-tagged proteins SspB	1247	2339090	2339578	+	NA	NA	-1.26529	-0.339473	1.17513e-06	8.5143e-06	567.261	607.536	620.126	598.308	523.643	498.508	573.889	532.013
CCNA_02186		acetolactate synthase small subunit	1246	2337874	2338431	+	NA	NA	-1.2652	-0.339368	0.00274764	0.0101967	165.094	168.724	154.581	162.799	138.588	138.766	157.394	144.916
CCNA_01262	acrB3	cation/multidrug efflux pump, AcrB family	737	1389121	1392264	+	NA	NA	-1.26506	-0.339201	0.0199397	0.0545892	74.022	68.6509	69.3241	70.6657	63.8514	62.7092	61.2158	62.5921
CCNA_01554		D-mannonate oxidoreductase	900	1670539	1669091	-	NA	NA	-1.26428	-0.338315	0.00693805	0.0224503	22.2839	20.3744	19.8426	20.8336	18.7438	18.9829	17.1654	18.2974
CCNA_03007		L-aspartate oxidase	1758	3160905	3162440	+	NA	NA	-1.26404	-0.338037	0.00668709	0.0217909	44.709	46.2539	44.5534	45.1721	42.7794	46.5215	30.8786	40.0598
CCNA_01813		tRNA-dihydrouridine synthase	1049	1937704	1938711	+	NA	NA	-1.2634	-0.337314	0.0231576	0.0621094	121.855	123.522	113.775	119.717	107.835	109.386	101.083	106.102
CCNA_03037	cpaF	pilus assembly ATPase CpaF	1773	3192833	3191328	-	NA	NA	-1.2625	-0.336287	0.000351999	0.00167369	116.965	124.991	125.633	122.529	121.703	97.8817	107.865	109.15
CCNA_00660		transposase	361	718802	717822	-	P1-361-719943	TgrL_043	-1.26246	-0.33624	0.0100833	0.030643	215.036	204.727	137.049	185.604	193.979	151.23	149.328	164.846
CCNA_02765		hypothetical protein	1608	2926889	2926506	-	NA	NA	-1.26201	-0.335724	0.157953	0.279831	23.9902	21.4081	19.6301	21.6761	18.4046	20.488	17.8683	18.9203
CCNA_00770		TetR family transcriptional regulator	433	825728	826336	+	NA	NA	-1.26159	-0.335245	0.0135633	0.0391939	67.8415	74.1935	75.0614	72.3655	67.6153	67.7008	58.0234	64.4465
CCNA_R0195			2137	3786554	3787019	+	NA	NA	-1.26054	-0.334046	2.1986e-05	0.000129816	243.615	224.697	239.288	235.867	204.052	224.554	200.063	209.556
CCNA_01693		LysR-family transcriptional regulator	982	1821710	1820814	-	NA	NA	-1.25998	-0.333401	0.00408525	0.0142641	53.1138	52.4459	52.5821	52.7139	46.8828	45.9641	48.573	47.1399
CCNA_02514	hfsD	polysaccharide secretin protein hfsD	1451	2664933	2665673	+	NA	NA	-1.25962	-0.332984	4.61616e-06	3.05888e-05	140.27	137.663	147.649	141.861	134.236	122.458	123.154	126.616
CCNA_03368		hypothetical protein	1985	3545028	3545456	+	P1-1985-3544502	TgrL_157	-1.25944	-0.332779	0.0339775	0.0846443	41.646	34.968	44.0531	40.2224	40.3002	36.5399	29.9887	35.6096
CCNA_02225		ArsR family/SAM-dependent transcriptional regulator	1276	2374657	2373680	-	NA	NA	-1.25764	-0.330717	2.62296e-05	0.000153045	247.57	262.844	247.522	252.645	223.42	217.258	237.747	226.142
CCNA_01384		amidase family protein	798	1502186	1500699	-	NA	NA	-1.25762	-0.330701	0.00854938	0.0269741	20.0739	18.6709	18.7798	19.1749	17.389	16.9747	16.7731	17.0456
CCNA_01309	rplB	LSU ribosomal protein L2P	764	1433370	1434209	+	NA	NA	-1.25654	-0.329453	6.30368e-06	4.0814e-05	5261.03	5680.55	5471.82	5471.14	4479.14	4875.7	5307.49	4887.44
CCNA_02785		TIR-like nucleotide binding protein	1617	2943107	2944021	+	NA	NA	-1.25652	-0.329436	0.0490599	0.113692	50.7468	52.529	45.9575	49.7445	41.6198	52.5591	38.7126	44.2972
CCNA_02069		protein translocase subunit secF	1177	2220830	2219865	-	NA	NA	-1.25602	-0.32886	1.03667e-06	7.56655e-06	541.941	525.572	514.682	527.399	467.87	461.04	485.395	471.435
CCNA_R0002			2428	96584	96456	-	NA	NA	-1.25535	-0.328092	0.305863	0.459724	29.5749	20.0017	15.8606	21.8124	17.6583	22.0105	15.9568	18.5418
CCNA_02138		hypothetical protein	1219	2298198	2297404	-	NA	NA	-1.25491	-0.327584	0.00347843	0.0125211	85.3277	93.4419	85.3355	88.035	95.3632	79.9126	60.9544	78.7434
CCNA_03630	socA	antitoxin protein SocA	2136	3786790	3786224	-	NA	NA	-1.25475	-0.327397	0.000339832	0.00162168	304.596	311.667	296.847	304.37	266.906	273.753	277.421	272.693
CCNA_00484		hypothetical protein	268	501015	500314	-	NA	NA	-1.25426	-0.326839	0.000115311	0.000598648	114.394	105.479	108.069	109.314	105.584	94.4598	91.9986	97.3474
CCNA_02842		two-component sensor histidine kinase	1651	2996945	2995539	-	NA	NA	-1.25359	-0.326065	0.000228467	0.0011326	70.1699	67.8096	73.2444	70.408	63.5972	65.3754	60.1654	63.046
CCNA_01305	rpsJ	SSU ribosomal protein S10P	764	1431343	1431651	+	NA	NA	-1.25308	-0.325474	1.32666e-05	8.16216e-05	8289.83	9384.87	8801.44	8825.38	7476.05	7869.48	8381.36	7908.96
CCNA_R0127			588	1101052	1100899	-	NA	NA	-1.25289	-0.325261	0.268008	0.418901	12.689	23.7682	24.4739	20.3104	23.1357	18.8215	13.3664	18.4412
CCNA_02623	ftsZ	cell division protein FtsZ	1518.1	2773105	2771579	-	NA	NA	-1.25274	-0.325088	2.71671e-05	0.000158282	1490.37	1510.74	1514.01	1505.04	1317.57	1288.32	1441.2	1349.03
CCNA_00129		hypothetical protein	68	138917	138555	-	NA	NA	-1.25267	-0.325009	0.00132742	0.00539144	188.156	192.082	178.289	186.176	172.489	169.475	156.886	166.283
CCNA_00732		GumN superfamily protein	409	789387	790439	+	NA	NA	-1.25211	-0.324356	0.0170312	0.0475479	45.2451	44.7331	47.9624	45.9802	39.2161	48.8168	35.4311	41.1547
CCNA_03743		beta-lactamase family protein	2203	3913701	3912262	-	NA	NA	-1.25162	-0.323791	0.00218426	0.00838112	38.772	43.5454	37.1664	39.8279	38.3709	38.6961	29.8996	35.6555
CCNA_03303		translation elongation factor Tu (EF-TU)	1950	3480870	3479680	-	Pi-1950-3483753	TgrL_154	-1.25091	-0.322983	9.9435e-06	6.21429e-05	4687.72	5005.31	4590.32	4761.12	4024.32	4721.03	4069.97	4271.77
CCNA_01764		DNA polymerase III, chi subunit	1015	1893601	1894062	+	NA	NA	-1.24948	-0.321328	0.00244915	0.00920993	149.247	129.491	139.152	139.297	131.102	116.898	126.424	124.808
CCNA_00084	purH	phosphoribosylaminoimidazolecarboxamide formyltransferase/IMP cyclohydrolase	38	89053	90642	+	NA	NA	-1.24946	-0.321308	6.6763e-05	0.000363294	49.1015	46.0416	47.0023	47.3818	42.6857	41.8537	43.1535	42.5643
CCNA_02316		hypothetical protein	1337	2460942	2460427	-	NA	NA	-1.24897	-0.320743	0.0508686	0.117134	46.3461	40.8174	34.6429	40.6021	40.1839	34.0475	33.9081	36.0465
CCNA_03569		repair PSII family protein	2100	3723001	3723921	+	NA	NA	-1.24789	-0.319496	0.0780958	0.162518	15.3573	12.9653	11.8091	13.3772	13.2544	12.6527	9.40557	11.7709
CCNA_01577		2-keto-4-pentenoate hydratase family protein	913	1694450	1693632	-	NA	NA	-1.24667	-0.318074	0.0346146	0.0855847	18.4061	15.8988	17.0272	17.1107	16.1175	14.2285	15.7084	15.3515
CCNA_00406	tfoX	DNA transformation protein tfoX	226	422538	422170	-	NA	NA	-1.24638	-0.31774	0.0556724	0.125805	31.2698	29.596	30.2044	30.3567	28.9666	26.9315	25.5676	27.1553
CCNA_01719		hypothetical protein	994	1847722	1848030	+	NA	NA	-1.2461	-0.317425	0.281794	0.433259	16.2617	18.254	14.9853	16.5003	17.3901	20.1006	6.66157	14.7174
CCNA_01700		nucleoside permease	987	1831698	1832939	+	NA	NA	-1.24549	-0.316718	0.079917	0.165031	11.1633	9.71097	11.1414	10.6719	9.64063	9.28734	10.0131	9.64703
CCNA_R0168			2534	2745117	2745628	+	NA	NA	-1.24502	-0.316166	0.00421789	0.0146368	60.8842	57.7783	65.8311	61.4979	58.8644	57.4202	49.5844	55.2897
CCNA_01385		rRNA methylase	799	1502307	1503038	+	NA	NA	-1.24485	-0.315973	0.00857709	0.0269974	55.552	52.1356	52.8864	53.5247	46.7584	52.6884	44.2899	47.9122
CCNA_00970		long-chain-fatty-acid--CoA ligase	557	1046120	1049140	+	NA	NA	-1.24476	-0.315866	0.000817655	0.00354287	49.2216	46.5382	49.5652	48.4417	43.7916	44.409	42.8412	43.6806
CCNA_01587		hypothetical protein	922	1705307	1706755	+	NA	NA	-1.24443	-0.315482	0.178053	0.307589	6.22921	5.71477	5.4623	5.80209	5.48206	5.14376	4.85366	5.15982
CCNA_00749		ferrous iron transport protein B	419	805489	807384	+	NA	NA	-1.24435	-0.315397	0.000173932	0.000876531	367.647	309.235	334.898	337.26	324.079	266.345	322.036	304.153
CCNA_01657		hypothetical protein	964	1778806	1778162	-	NA	NA	-1.24431	-0.315345	0.00317409	0.0115944	39.5294	35.91	39.3177	38.2524	35.0449	34.0246	34.44	34.5032
CCNA_03322		D-3-phosphoglycerate dehydrogenase	1962	3504209	3502629	-	P1-1962-3506537,Pi-1962-3506503	TgrL_155	-1.24425	-0.315279	0.00101104	0.00426406	95.6425	92.987	91.7811	93.4702	84.0102	87.6261	80.8852	84.1738
CCNA_01508		cystine-binding protein	869	1618991	1618206	-	NA	NA	-1.24362	-0.314548	0.000509003	0.00233327	198.655	192.383	207.013	199.35	170.246	180.018	191.068	180.444
CCNA_00509		phosphoglycerate mutase family	282	524526	523993	-	P1-282-527065	TgrL_027	-1.24317	-0.314028	0.0850446	0.17441	23.8731	24.3841	19.5608	22.606	22.8601	21.3793	16.0614	20.1003
CCNA_00696		O6-methylguanine-DNA methyltransferase	380	756229	756804	+	NA	NA	-1.24306	-0.313896	0.0217451	0.0589589	50.4036	44.0662	45.8036	46.7578	42.6907	47.5485	35.1409	41.7934
CCNA_01468	ccoO	cytochrome cbb3 oxidase, cytochrome c subunit ccoO	849	1576367	1577110	+	NA	NA	-1.24275	-0.313537	0.251694	0.400362	10.1308	10.9687	8.97378	10.0244	7.53653	10.972	8.53065	9.01305
CCNA_02588		aminopeptidase	1495	2739206	2738277	-	NA	NA	-1.24263	-0.313393	0.00107873	0.00450629	151.786	148.529	147.98	149.432	135.658	136.052	133.17	134.96
CCNA_02682		ribosomal-protein-alanine acetyltransferase	1556	2835987	2835214	-	NA	NA	-1.24181	-0.312439	0.0133527	0.0387267	34.5041	39.4607	38.6081	37.5243	35.5429	33.0157	34.3514	34.3034
CCNA_01894		FAD-NAD(P)-binding protein	1095	2037557	2035926	-	NA	NA	-1.2418	-0.312437	0.0698959	0.149142	6.50001	7.50064	7.22521	7.07529	6.26313	6.66923	6.51666	6.48301
CCNA_03587		entericidin B-like protein	2111	3742163	3742020	-	NA	NA	-1.2417	-0.312319	0.558732	0.696171	3.8772	5.00042	4.48689	4.45484	3.2449	5.34022	3.57365	4.05292
CCNA_01864		TetR-family transcriptional regulator	1078	1998726	1999349	+	NA	NA	-1.24162	-0.312223	0.000408267	0.00191137	155.983	156.552	162.132	158.222	141.808	137.835	152.018	143.887
CCNA_00900		CHASE4-family GGDEF/EAL protein	518	978293	980500	+	NA	NA	-1.24117	-0.3117	0.00158978	0.0063081	29.7112	24.5129	26.5555	26.9266	27.5375	24.5936	20.5873	24.2395
CCNA_01889		long-chain-fatty-acid--CoA ligase	1091	2030912	2029278	-	NA	NA	-1.24071	-0.311165	0.0737802	0.155666	6.94339	6.49596	7.73885	7.0594	6.3588	6.54846	6.39979	6.43568
CCNA_01172		AIM24 family protein	688	1292202	1293044	+	NA	NA	-1.23972	-0.310014	7.48982e-05	0.000403675	316.468	284.01	281.285	293.921	262.178	275.347	258.32	265.282
CCNA_03160		molybdopterin-guanine dinucleotide biosynthesis protein A	1857	3316611	3316096	-	NA	NA	-1.23861	-0.308716	0.231614	0.376135	18.5745	19.5365	18.3649	18.8253	23.4312	20.2909	7.31352	17.0119
CCNA_02120		tetratricopeptide repeat family protein	1207	2271166	2270198	-	NA	NA	-1.23849	-0.308578	0.0560716	0.126321	9.79503	9.66026	9.44608	9.63379	8.0168	10.0115	7.96604	8.66477
CCNA_02786		guanylate cyclase	1617	2944022	2944723	+	NA	NA	-1.23825	-0.308308	0.00103299	0.00434273	75.2906	84.7935	79.0766	79.7202	71.5541	77.1014	68.663	72.4395
CCNA_02442	xynB2	beta-xylosidase II	1420	2584259	2582757	-	NA	NA	-1.23788	-0.307866	0.00983765	0.0300291	22.2262	18.0055	19.5954	19.9424	18.5756	17.0415	18.2035	17.9402
CCNA_03181		alcohol dehydrogenase	1872	3340424	3341698	+	NA	NA	-1.2372	-0.307073	0.00837649	0.0266007	45.8331	43.5802	35.8951	41.7694	39.2136	40.317	33.4998	37.6768
CCNA_02991		transposase	1747	3144404	3144898	+	NA	NA	-1.23624	-0.305957	0.261507	0.411013	23.1222	12.3647	34.6986	23.3952	18.9974	17.9252	27.0298	21.3175
CCNA_02892		hypothetical protein	1683	3040024	3040320	+	NA	NA	-1.23572	-0.305349	0.448528	0.599654	6.26618	6.66723	5.80123	6.24488	6.68645	5.7759	4.04292	5.50176
CCNA_02813		transposase	1631	2970103	2970537	+	NA	NA	-1.23488	-0.304366	0.551653	0.690833	50.2699	2.34503	30.4489	27.688	34.105	22.8454	18.1394	25.0299
CCNA_01131	flhB	flagellar biosynthesis protein FlhB	662	1234550	1235635	+	NA	NA	-1.23469	-0.304146	0.000184999	0.000927575	117.387	109.291	119.584	115.421	110.255	98.4253	106.617	105.099
CCNA_02907		transposase	2361	3063015	3063950	+	NA	NA	-1.23461	-0.30406	0.0069462	0.0224503	43.6434	42.5677	42.3953	42.8688	39.1884	39.6251	37.9357	38.9164
CCNA_02757		sugar fermentation stimulation protein A	1603	2920986	2921705	+	NA	NA	-1.23346	-0.302716	0.0102021	0.0309742	22.8755	21.7518	24.2292	22.9522	21.2541	20.0464	21.9184	21.0729
CCNA_02150		dimethylallyltransferase/geranyltranstransferase	1223	2308158	2307274	-	NA	NA	-1.2333	-0.302526	0.000513578	0.00234964	204.611	201.78	199.613	202.001	182.154	175.989	194.794	184.313
CCNA_02257		fliN family protein	1300	2409380	2409069	-	NA	NA	-1.23292	-0.302079	0.0437537	0.103585	367.738	363.877	384.147	371.92	335.098	310.934	373.584	339.872
CCNA_03972		hypothetical protein	1547.1	2824309	2824196	-	NA	NA	-1.23274	-0.301864	0.260936	0.410326	39.9964	33.6871	46.2858	39.9897	41.5005	47.7377	18.8087	36.0156
CCNA_03579		hypothetical protein	2106	3736897	3737205	+	NA	NA	-1.23235	-0.301415	0.0588911	0.131401	32.2222	34.566	26.66	31.1494	28.3535	30.0552	25.536	27.9815
CCNA_01807		acyl-acyl carrier protein synthetase	1046	1933254	1931701	-	NA	NA	-1.23208	-0.301091	0.0461218	0.108246	127.244	122.134	124.386	124.588	114.298	107.191	119.71	113.733
CCNA_02783		two-component response regulator	1617	2940765	2942291	+	NA	NA	-1.23168	-0.300629	0.0583579	0.130664	140.28	151.644	124.505	138.809	122.936	146.004	110.257	126.399
CCNA_01881		NAD-binding Rossmann superfamily protein	1087	2020520	2021158	+	NA	NA	-1.23096	-0.299783	0.538321	0.680816	2.62121	1.87809	1.68522	2.06151	1.18827	2.49943	1.74488	1.81086
CCNA_02690		cytochrome c domain membrane protein	1560	2843370	2844557	+	NA	NA	-1.2304	-0.299122	1.47881e-05	9.01413e-05	187.516	185.521	203.813	192.283	172.766	175.617	179.26	175.881
CCNA_02790		RNA polymerase ECF-type sigma factor	1620	2946155	2946682	+	NA	NA	-1.22965	-0.298248	0.0202915	0.0554373	47.4076	49.8906	51.2933	49.5305	44.6911	47.3898	44.3458	45.4755
CCNA_01806		ferritin-like domain protein	1045	1930211	1931668	+	NA	NA	-1.22947	-0.298038	7.0488e-05	0.000381987	128.474	128.9	128.329	128.568	122.545	116.156	113.474	117.392
CCNA_01633	era	GTP-binding protein era	953	1751636	1752586	+	NA	NA	-1.22905	-0.297545	1.3749e-05	8.39369e-05	286.791	313.591	296.616	298.999	266.184	273.249	281.834	273.756
CCNA_02652		cyclohexanone monooxygenase	1532	2805606	2807102	+	NA	NA	-1.22613	-0.294113	0.00834068	0.0265452	19.7667	19.7612	21.0047	20.1776	18.9231	18.0186	18.8494	18.5971
CCNA_01142		hypothetical protein	669	1246920	1247396	+	NA	NA	-1.22611	-0.294092	0.0145467	0.0416101	100.271	97.7441	94.9301	97.6483	83.6326	89.1638	96.7358	89.8441
CCNA_02155		hypothetical protein	1227	2310846	2312024	+	NA	NA	-1.22565	-0.293551	0.0104633	0.0316218	39.4626	38.7819	41.4209	39.8885	36.6599	36.4753	36.955	36.6967
CCNA_02188		PaaI-family thioesterase	1247	2339575	2340048	+	NA	NA	-1.22559	-0.293479	0.00202067	0.0077912	179.038	179.382	184.814	181.078	171.158	158.491	169.907	166.518
CCNA_03294		beta-lactamase family protein	1944	3464447	3463221	-	NA	NA	-1.22558	-0.293468	0.000500986	0.00230186	47.0952	46.7521	48.8402	47.5625	42.9373	41.5567	47.3225	43.9388
CCNA_03323		phosphoserine aminotransferase	1962	3505551	3504361	-	P1-1962-3506537,Pi-1962-3506503	TgrL_155	-1.22524	-0.293067	0.00872874	0.027362	82.8959	82.7274	78.707	81.4435	75.5235	76.0896	71.7971	74.4701
CCNA_00391		hypothetical protein	218	407210	407767	+	NA	NA	-1.22494	-0.292715	0.0117252	0.0348235	114.065	106.353	112.124	110.847	93.4739	94.6663	117.585	101.908
CCNA_01292		hypothetical protein	755	1417855	1418280	+	NA	NA	-1.22377	-0.291332	0.143392	0.259971	23.8093	21.4103	15.2933	20.171	18.3725	18.6069	17.5159	18.1651
CCNA_02224		methylenetetrahydrofolate reductase	1276	2373683	2372739	-	NA	NA	-1.22349	-0.290998	0.000987756	0.00418817	156.959	158.934	171.841	162.578	150.749	144.534	154.2	149.828
CCNA_00119		hypothetical protein	61	131977	132438	+	NA	NA	-1.2226	-0.289953	0.00838309	0.0266007	55.3886	48.8353	48.1321	50.7853	47.2828	43.4046	48.6388	46.4421
CCNA_02973	relB-3	antitoxin protein relB-3	1735	3128811	3129101	+	NA	NA	-1.22169	-0.288878	0.00515722	0.0174078	165.321	183.315	168.189	172.275	154.551	178.679	141.178	158.136
CCNA_02313		alpha/beta hydrolase family protein	1335	2459416	2458478	-	NA	NA	-1.22167	-0.288858	0.00255567	0.00956502	35.5761	37.3834	35.2644	36.0746	33.0295	30.868	36.6271	33.5082
CCNA_01622	spoT	Rsh ppGpp hydrolase-synthetase	946.2	1742148	1744376	+	NA	NA	-1.22154	-0.288703	1.77087e-05	0.000106467	235.993	230.652	238.125	234.923	221.055	214.746	212.053	215.951
CCNA_01321	rplF	LSU ribosomal protein L6P	764	1438523	1439056	+	NA	NA	-1.22128	-0.288391	0.00028543	0.00138469	4601.24	4577.47	4132.27	4436.99	3840.06	4260.8	4125.84	4075.57
CCNA_01833		glucosylceramidase	1060	1963485	1964894	+	NA	NA	-1.22102	-0.288086	0.0234273	0.0627801	21.4483	20.0017	18.0239	19.8247	18.1438	18.6689	17.2144	18.009
CCNA_01182		glutathione S-transferase	695	1301993	1302586	+	NA	NA	-1.22095	-0.288008	0.0230042	0.0617817	44.9599	47.7818	42.3308	45.0242	40.0204	43.5184	40.5736	41.3708
CCNA_02387		glutathione reductase	1383	2532122	2530722	-	NA	NA	-1.22065	-0.287644	0.048281	0.112485	143.066	145.237	148.999	145.768	137.161	138.826	126.233	134.074
CCNA_02137		endoglucanase H	1219	2297394	2294518	-	NA	NA	-1.22044	-0.287401	0.000102312	0.000537514	88.4277	88.5372	87.0241	87.9963	87.9472	77.7812	77.0031	80.9105
CCNA_01306	rplC	LSU ribosomal protein L3P	764	1431629	1432432	+	NA	NA	-1.22021	-0.287124	1.37149e-05	8.3858e-05	5083.3	5421.5	4990.49	5165.1	4621.29	4789.13	4846.09	4752.17
CCNA_01689		inosine-5'-monophosphate dehydrogenase	980	1815952	1817415	+	NA	NA	-1.22016	-0.287066	1.97828e-05	0.0001176	345.007	356.547	365.976	355.843	321.045	330.07	332.525	327.88
CCNA_01027		acetyltransferase	593	1114013	1113648	-	NA	NA	-1.21968	-0.2865	0.120074	0.226521	40.1703	32.6257	34.2769	35.691	34.1512	32.6474	29.7609	32.1865
CCNA_00650	narK	MFS superfamily nitrate/nitrite transporter NarK	357	700527	701747	+	NA	NA	-1.21967	-0.286495	0.128089	0.237339	9.06903	6.73276	6.34999	7.38393	6.4579	7.41232	5.97072	6.61365
CCNA_03003		two component sensor histidine kinase	1757	3156484	3158154	+	NA	NA	-1.21964	-0.286456	0.00073039	0.0031998	74.4534	72.8967	75.689	74.3464	73.8927	70.2334	60.8227	68.3163
CCNA_01470	ccoP	cytochrome cbb3 oxidase, diheme subunit, membrane-bound ccoP	849	1577274	1578140	+	NA	NA	-1.21961	-0.286421	0.310386	0.463528	10.0888	9.82782	6.70704	8.87455	9.63363	8.11907	6.33118	8.02796
CCNA_03790		hypothetical protein	2234	3955324	3955599	+	NA	NA	-1.21956	-0.286366	0.000533612	0.00242361	257.581	235.02	260.435	251.012	220.723	238.756	234.618	231.366
CCNA_02713	hfaD	holdfast attachment protein hfaD	1572	2871790	2873037	+	NA	NA	-1.21897	-0.285664	0.000285618	0.00138469	146.513	146.936	155.445	149.631	145.459	129.303	139.716	138.159
CCNA_01311	rplV	LSU ribosomal protein L22P	764	1434494	1434874	+	NA	NA	-1.21896	-0.285655	0.0037182	0.0132358	3187.97	3217.12	3012.36	3139.15	2612.73	2629.45	3425.53	2889.23
CCNA_01044		AcrR-family transcriptional regulator	605	1140124	1140756	+	NA	NA	-1.21882	-0.285487	0.0114624	0.0341197	36.0157	33.4626	40.063	36.5138	32.7565	33.2678	35.9059	33.9768
CCNA_01320	rpsH	SSU ribosomal protein S8P	764	1438106	1438504	+	NA	NA	-1.21838	-0.284961	0.000855974	0.00368871	4376.51	4321.57	3835.11	4177.73	3529.37	3891.21	4116.85	3845.81
CCNA_02934		hypothetical protein	1710	3094127	3094828	+	NA	NA	-1.21812	-0.284658	0.00225553	0.00862113	77.9417	80.6051	80.6873	79.7447	72.8853	78.5339	69.0295	73.4829
CCNA_01530	fljJ	flagellin FljJ	883	1637841	1638677	+	NA	NA	-1.21783	-0.284309	4.7669e-05	0.000266731	328.075	319.597	337.401	328.358	304.811	276.402	328.212	303.142
CCNA_01318	rplE	LSU ribosomal protein L5P	764	1437211	1437768	+	NA	NA	-1.21778	-0.284259	7.20632e-05	0.000389989	5367.55	5506.27	5043.17	5305.66	4522.02	4909.61	5233.83	4888.49
CCNA_01794		enoyl-CoA hydratase/isomerase family	1041	1921741	1920971	-	NA	NA	-1.21768	-0.284135	0.0220884	0.0595648	20.6382	19.3791	19.8331	19.9501	17.3482	19.4108	18.3549	18.3713
CCNA_01715		GPH-family phosphatase	994	1845879	1846565	+	NA	NA	-1.2175	-0.283927	0.00126157	0.00516016	262.634	259.673	264.354	262.22	234.058	244.104	248.564	242.242
CCNA_03530		hypothetical protein	2082	3686966	3686586	-	NA	NA	-1.21733	-0.283717	0.00930884	0.0287134	66.6756	66.3048	65.7135	66.2313	64.2336	59.7742	58.9793	60.9957
CCNA_01672		transglutaminase-like enzyme	972	1795006	1794029	-	NA	NA	-1.2171	-0.283448	0.000618913	0.0027697	84.2042	73.8713	77.1855	78.4203	73.9956	68.3468	74.1917	72.178
CCNA_01705		hypothetical protein	988	1837566	1836721	-	NA	NA	-1.21664	-0.282898	0.0530726	0.120733	20.5684	19.1506	20.7479	20.1556	19.6075	17.69	18.5526	18.6167
CCNA_01507		cystine transport system permease protein	869	1618201	1617542	-	NA	NA	-1.21655	-0.282801	0.00850819	0.0268837	99.6793	89.3712	95.9378	94.9961	90.7096	83.0834	89.0164	87.6031
CCNA_03812		AhpD-family alkylhydroperoxidase	2246	3975911	3976462	+	NA	NA	-1.21627	-0.282463	0.124921	0.232997	24.1061	24.676	22.7271	23.8364	22.2205	24.1114	18.8005	21.7108
CCNA_00597		TonB-dependent receptor	331	628523	631663	+	NA	NA	-1.21587	-0.281986	0.0670972	0.144732	4.47341	4.77595	4.79973	4.68303	4.22115	4.57632	4.25971	4.3524
CCNA_02237		Xaa-pro dipeptidyl-peptidase	1285	2385974	2388190	+	NA	NA	-1.21526	-0.281262	6.27272e-05	0.000343221	208.225	214.822	227.077	216.708	199.067	185.971	216.334	200.457
CCNA_01509		3-oxoacyl-(acyl-carrier-protein) synthase III	870	1620214	1619099	-	NA	NA	-1.21444	-0.280286	0.00200509	0.00774621	144.165	148.991	147.054	146.737	133.407	130.922	144.329	136.219
CCNA_02496		aminotransferase domain protein	1446	2645956	2644382	-	NA	NA	-1.21419	-0.279998	0.0132042	0.0384086	34.3262	31.2026	35.3823	33.637	34.7482	27.4922	31.1486	31.1297
CCNA_03583		hypothetical protein	2109	3739859	3739668	-	NA	NA	-1.21394	-0.279694	0.274285	0.426281	40.7106	39.6909	37.5777	39.3264	34.984	36.6627	37.5233	36.39
CCNA_01876		oxidoreductase	1084	2015716	2014046	-	NA	NA	-1.21327	-0.278895	0.092692	0.185666	7.35067	6.75102	7.18546	7.09572	6.39658	6.86758	6.36457	6.54291
CCNA_R0003			2431	200201	200125	-	NA	NA	-1.21296	-0.278528	0.769364	0.848037	4.83391	0.779287	0	1.87107	0.758547	2.30467	1.11387	1.39236
CCNA_01018		D-galactose 1-dehydrogenase	587	1100821	1099898	-	NA	NA	-1.21261	-0.278113	0.00673962	0.021944	35.1466	32.795	39.1	35.6805	33.5657	29.9607	36.2935	33.2733
CCNA_01476	ftrB	CRP-family transcription regulator FtrB	851	1583425	1584192	+	NA	NA	-1.21131	-0.276565	0.25058	0.399233	4.11953	4.37537	3.85592	4.11694	3.80261	4.15921	3.3503	3.77071
CCNA_02410		alpha-methylacyl-CoA racemase	1399	2553957	2555147	+	NA	NA	-1.21107	-0.276279	0.0716024	0.15229	17.423	17.8353	16.3653	17.2078	16.4779	15.4961	15.8429	15.9389
CCNA_00548		transposase, HTH-Tnp1 superfamily	304	565904	566170	+	NA	NA	-1.21068	-0.275816	0.0510735	0.117401	62.3837	55.2856	58.8841	58.8511	64.7521	51.8421	45.293	53.9624
CCNA_03753		iron-sulfur cluster-binding protein	2211	3923709	3922579	-	NA	NA	-1.2101	-0.275124	0.00201008	0.00775794	89.2682	84.1981	84.5011	85.9891	79.8399	79.2371	80.0043	79.6938
CCNA_01324	rpmD	LSU ribosomal protein L30P	764	1440030	1440215	+	NA	NA	-1.20998	-0.274977	0.0042021	0.0146077	791.95	740.708	761.613	764.757	670.123	762.313	693.058	708.498
CCNA_01088		conserved hypothetical membrane protein	637	1194555	1194028	-	P1-637-1197681	TgrL_070	-1.20979	-0.274752	0.00908448	0.0282311	118.783	123.988	116.557	119.776	118.144	106.543	108.996	111.228
CCNA_02941	greA	transcription elongation factor greA	1715	3101543	3102016	+	NA	NA	-1.20951	-0.274425	0.00154632	0.00616036	950.945	988.312	993.817	977.691	878.093	890.917	957.92	908.977
CCNA_02633		membrane-bound glycosyl hydrolase	1524	2785158	2782798	-	NA	NA	-1.20917	-0.274023	0.0387877	0.0938497	16.1197	17.2314	15.8495	16.4002	16.7234	16.6361	12.1695	15.1763
CCNA_01891		enoyl-CoA hydratase/carnithine racemase	1093	2033601	2032774	-	NA	NA	-1.20867	-0.273417	0.196802	0.33158	5.8439	5.2903	5.07213	5.40211	4.7968	5.07232	5.07562	4.98158
CCNA_03036	cpaG	TadB-related pilus assembly protein CpaG	1773	3191324	3190347	-	NA	NA	-1.20858	-0.273318	0.0670976	0.144732	122.929	117.617	122.88	121.142	123.386	102.883	111.463	112.577
CCNA_01866	acrB4	cation/multidrug efflux pump acrB4	1078	2000523	2003621	+	NA	NA	-1.20848	-0.273191	0.00017187	0.00086724	31.9785	33.846	33.1847	33.0031	30.4197	31.3613	30.4712	30.7507
CCNA_R0098			19	46002	45805	-	NA	NA	-1.20845	-0.273162	0.0594741	0.132462	304.536	270.023	385.328	319.963	341.009	319.368	232.179	297.519
CCNA_00814		hypothetical protein	460	878080	877757	-	NA	NA	-1.20845	-0.273154	0.0905994	0.182677	81.852	80.7476	89.4054	84.0017	91.7584	85.9912	55.8549	77.8682
CCNA_02600		S-formylglutathione hydrolase	1501	2746283	2745450	-	NA	NA	-1.20783	-0.272422	0.00309915	0.0113906	82.6764	77.9203	86.4452	82.3473	80.1886	74.5444	75.1752	76.6361
CCNA_02149	dxs	1-deoxy-D-xylulose 5-phosphate synthase	1223	2307256	2305334	-	NA	NA	-1.20758	-0.272118	4.91266e-05	0.000274498	327.306	325.238	325.156	325.9	297.69	297.581	314.258	303.176
CCNA_03809		organic solvent resistance transport system permease	2244	3973202	3974011	+	NA	NA	-1.20697	-0.27139	0.0680799	0.145938	131.078	145.272	143.315	139.888	127.416	142.406	120.922	130.248
CCNA_01792		LSU ribosomal protein L32P	1039	1919654	1919836	+	NA	NA	-1.20692	-0.271334	0.0626378	0.137055	1122.74	1048.61	1124.81	1098.72	1050.71	997.847	1017.96	1022.17
CCNA_03078		Arc/MetJ-family transcriptional regulator	1798	3228145	3228258	+	NA	NA	-1.20681	-0.271198	0.637329	0.757367	3.26501	4.21088	7.08456	4.85348	3.58646	6.22665	4.51409	4.77573
CCNA_02891		beta-galactosidase	1682	3038068	3039954	+	NA	NA	-1.20636	-0.270661	0.0256793	0.0678098	14.3006	13.6419	14.2382	14.0602	13.0931	13.3541	12.772	13.0731
CCNA_02515		TPR repeat/SEL1 family protein	1452	2665994	2665716	-	NA	NA	-1.2063	-0.270592	0.00674678	0.0219492	236.801	223.46	238.143	232.801	226.305	214.351	208.425	216.36
CCNA_03590	nepR	anti-sigma factor NepR	2112	3744746	3744561	-	NA	NA	-1.20594	-0.270162	0.277017	0.428413	37.021	39.0356	48.6321	41.5629	40.5089	42.9338	33.2004	38.881
CCNA_03319	imuA	ImuA	1960	3498732	3497932	-	NA	NA	-1.20527	-0.269351	0.0912291	0.183572	33.341	29.216	22.7201	28.4257	28.5113	31.6075	18.7383	26.2857
CCNA_01129	fliQ	flagellar biosynthesis protein FliQ	662	1233504	1233770	+	NA	NA	-1.2052	-0.269274	0.0313256	0.0793876	158.225	145.406	151.647	151.759	124.035	141.126	160.292	141.818
CCNA_02368		alpha-glucosidase	1372	2512040	2510397	-	NA	NA	-1.20445	-0.268375	0.0180528	0.0500118	24.9046	24.3816	24.7598	24.682	24.017	23.028	21.8071	22.9507
CCNA_01895		transporter, major facilitator superfamily	1096	2037657	2039096	+	NA	NA	-1.20423	-0.268109	0.129765	0.24022	5.94504	6.50055	6.20686	6.21748	5.88137	6.44934	4.94355	5.75809
CCNA_01816	ntrY	nitrogen regulation protein ntrY	1049	1941312	1943555	+	NA	NA	-1.20419	-0.268068	0.00145325	0.00582478	153.803	139.664	150.203	147.89	138.082	131.539	144.169	137.93
CCNA_01082		hypothetical protein	632	1186698	1185664	-	P1-632-1186698	TgrL_068	-1.2041	-0.267958	0.147246	0.265136	9.35023	9.68198	7.8553	8.96251	10.3272	8.45862	5.96645	8.25077
CCNA_01313	rplP	LSU ribosomal protein L16P	764	1435640	1436071	+	NA	NA	-1.20346	-0.267183	0.000627306	0.00279462	4494.11	4407.87	4087.43	4329.8	3847.23	4012.01	4250.86	4036.7
CCNA_00506		cytochrome b	280	520955	522235	+	NA	NA	-1.20332	-0.267019	5.27709e-05	0.000292793	2921.9	2958.38	3047.13	2975.8	2708.48	2788.1	2833.95	2776.84
CCNA_01687		FtsJ-family 23S rRNA methylase	979	1814109	1814819	+	NA	NA	-1.20307	-0.266722	0.0716892	0.152313	160.977	168.706	174.175	167.953	154.194	149.589	168.881	157.555
CCNA_00355		putative pentapeptide repeat protein	195	371323	372567	+	NA	NA	-1.20243	-0.265957	0.0753547	0.158145	95.2203	93.3091	97.3492	95.2929	97.0654	87.9934	81.4965	88.8517
CCNA_01519		universal stress protein family	875	1628290	1629102	+	NA	NA	-1.20203	-0.265468	0.0512413	0.117718	27.5839	28.2681	26.3584	27.4035	27.9468	24.5198	23.9474	25.4714
CCNA_02513	hfsA	holdfast synthesis protein HfsA	1450	2664847	2663309	-	NA	NA	-1.20201	-0.265449	0.000626835	0.00279462	159.441	156.193	164.782	160.139	158.032	144.366	146.68	149.693
CCNA_03183		beta-lactamase family protein	1873.1	3343900	3342290	-	NA	NA	-1.20198	-0.265408	0.00435453	0.0150582	51.1762	48.7192	50.7678	50.2211	48.4378	46.1182	46.1048	46.8869
CCNA_03691	kidO	bifunctional regulator KidO	2165.1	3857842	3856964	-	NA	NA	-1.20158	-0.264927	0.000198075	0.000990627	292.074	292.516	283.547	289.379	268.385	263.397	280.33	270.704
CCNA_01237		hypothetical protein	724	1363481	1363329	-	NA	NA	-1.2012	-0.26448	0.571819	0.706029	10.3392	9.41256	6.33443	8.6954	8.39855	8.89231	5.60573	7.6322
CCNA_03766		16S rRNA processing protein RimM	2219	3934784	3934203	-	NA	NA	-1.20104	-0.26428	0.00590367	0.0194301	266.847	281.055	284.848	277.583	243.869	255.314	281.619	260.267
CCNA_02291		hypothetical protein	1324	2439589	2438351	-	NA	NA	-1.20048	-0.263615	0.073313	0.154929	9.3879	8.03942	7.69181	8.37304	7.8726	7.54335	7.75301	7.72299
CCNA_03071		flagellar hook-associated protein FlgL	1795	3221505	3222779	+	NA	NA	-1.20022	-0.263302	0.0557155	0.125805	16.713	15.8131	17.1874	16.5712	17.8202	14.9391	13.4537	15.4043
CCNA_01317	rplX	LSU ribosomal protein L24P	764	1436904	1437218	+	NA	NA	-1.19968	-0.262653	0.00166621	0.00656528	4028.45	4224.17	4058.71	4103.78	3605.73	3811.53	4104.87	3840.71
CCNA_00943	flaN	flagellar hook-associated protein FlaN	540	1021466	1019355	-	NA	NA	-1.19954	-0.262482	0.00496574	0.0168045	73.1822	78.3305	79.5403	77.0176	76.4394	68.1438	72.3665	72.3166
CCNA_01079		hypothetical protein	630	1184190	1184014	-	NA	NA	-1.19949	-0.262425	0.0782037	0.162572	89.8985	80.3458	98.8636	89.7026	93.057	92.9073	64.4469	83.4704
CCNA_03804		hypothetical protein	2243	3970287	3969955	-	NA	NA	-1.19939	-0.262301	0.0389664	0.0941092	47.5044	50.2745	44.4647	47.4145	43.3237	46.8962	42.4975	44.2392
CCNA_02720		hypothetical protein	1574.1	2880548	2881636	+	NA	NA	-1.19781	-0.260397	0.0031005	0.0113906	162.864	163.595	167.164	164.541	163.639	150.355	148.932	154.309
CCNA_R0106			2439	396827	396704	-	NA	NA	-1.19716	-0.259613	0.64538	0.762582	3.0017	2.41956	2.60529	2.67552	2.35517	2.86225	2.07502	2.43081
CCNA_01316	rplN	LSU ribosomal protein L14P	764	1436536	1436904	+	NA	NA	-1.19686	-0.259258	0.00246781	0.0092713	5209.44	5320.78	4816.66	5115.63	4385.04	4718.95	5281.8	4795.26
CCNA_02270		MarR-family transcriptional regulator	1311	2423605	2423096	-	NA	NA	-1.1967	-0.259067	0.00568403	0.018801	70.4282	61.6523	64.4	65.4935	63.1037	58.9212	61.3827	61.1359
CCNA_02924		hypothetical protein	1702	3086489	3086211	-	NA	NA	-1.1966	-0.258937	0.392489	0.548392	11.0062	8.81795	9.64922	9.82447	7.32718	11.237	8.60751	9.05723
CCNA_01634		arylamine N-acetyltransferase	953	1752579	1753430	+	NA	NA	-1.19658	-0.258918	0.0250772	0.0664026	117.954	105.643	101.429	108.342	103.243	100.88	98.8543	100.992
CCNA_03041	cpaB	pilus assembly protein CpaB	1773	3197646	3196753	-	NA	NA	-1.19637	-0.258669	0.00238306	0.0090042	113.141	111.486	111.118	111.915	112.504	100.772	101.501	104.926
CCNA_00569		glucosamine-6-phosphate deaminase	315	588187	587111	-	NA	NA	-1.1958	-0.257973	0.309985	0.46328	8.2944	8.30154	5.54924	7.38173	7.05019	7.41475	5.97268	6.81254
CCNA_00928		GntR family transcriptional regulator	531	1005102	1004428	-	NA	NA	-1.19513	-0.257172	0.0736037	0.15546	64.1031	63.2943	63.4944	63.6306	70.4359	57.9263	50.4441	59.6021
CCNA_00748		ferrous iron transport protein A	419	805164	805484	+	NA	NA	-1.19501	-0.257017	0.0045692	0.0156771	237.995	202.073	207.823	215.964	223.989	181.882	200.926	202.266
CCNA_01091		peptide methionine sulfoxide reductase	638	1198325	1197735	-	NA	NA	-1.19465	-0.256591	0.138829	0.254376	36.056	31.8809	28.2423	32.0597	27.8699	32.6293	28.7343	29.7445
CCNA_02776		cobyric acid synthase CobQ	1612	2936026	2934572	-	P1-1612-2936251	TgrL_123	-1.19435	-0.25623	0.0604598	0.133596	16.0524	16.4138	14.8391	15.7684	18.3052	14.7578	11.1999	14.7543
CCNA_01669		sulfate transport system permease protein cysW	970	1791576	1792433	+	NA	NA	-1.19434	-0.256216	0.028695	0.074015	38.0671	38.255	37.4012	37.9077	33.1524	41.5038	31.888	35.5147
CCNA_03565		hypothetical protein	2098	3720154	3719831	-	NA	NA	-1.19362	-0.25534	0.367996	0.524006	18.9552	18.1497	19.4432	18.8494	18.568	14.6057	21.1772	18.117
CCNA_01484		DNA Ligase IV adenylation domain protein	855	1591111	1591530	+	NA	NA	-1.19314	-0.25476	0.315223	0.468469	8.64062	8.14355	8.20459	8.32959	5.70174	9.99971	7.75993	7.82046
CCNA_03022		PiuB-family transmembrane transporter	1765	3177011	3175827	-	NA	NA	-1.19282	-0.254374	0.0499751	0.11548	148.178	108.87	123.906	126.985	125.59	89.3538	143.236	119.393
CCNA_00575		hypothetical protein	318	599049	600167	+	NA	NA	-1.19256	-0.254061	0.101633	0.199832	13.7209	12.4944	11.3556	12.5236	11.5355	11.7355	11.7269	11.666
CCNA_00607		TonB-dependent receptor	336	642577	645570	+	NA	NA	-1.19245	-0.253923	0.0102682	0.0311512	17.0939	16.1336	17.498	16.9085	16.0554	15.9046	15.8702	15.9434
CCNA_03980		hypothetical protein	2415	2984720	2984595	-	NA	NA	-1.19218	-0.253596	0.665301	0.77683	3.69257	1.90492	2.99126	2.86292	1.39067	4.22523	2.04209	2.55266
CCNA_R0132			2479	1246251	1246366	+	NA	NA	-1.19211	-0.253516	0.746327	0.831682	0.802179	3.10371	0.928322	1.6114	0	2.03977	2.95751	1.66576
CCNA_01562		4-hydroxy-2-oxoglutarate aldolase/2-dehydro-3-deoxyphosphogluconate aldolase	903	1680175	1680849	+	NA	NA	-1.19183	-0.253176	0.00639273	0.0209005	201.27	199.484	197.503	199.419	177.128	198.054	188.689	187.957
CCNA_01270		hypothetical protein	743	1398112	1398321	+	NA	NA	-1.19053	-0.251607	0.313666	0.467193	18.1675	16.5728	15.8964	16.8789	12.7942	14.9291	21.2377	16.3203
CCNA_01590	ligA	NAD-dependent DNA ligase	924	1709381	1711732	+	NA	NA	-1.18938	-0.250214	0.0910586	0.183509	53.6082	48.55	48.9666	50.375	49.2694	44.6667	48.4631	47.4664
CCNA_R0164			2529	2608458	2608032	-	NA	NA	-1.189	-0.249754	0.00236768	0.0089718	148.623	131.112	138.2	139.312	136.103	133.961	121.32	130.461
CCNA_01821		nucleoside triphosphate pyrophosphohydrolase	1051	1948387	1947560	-	NA	NA	-1.18855	-0.249208	0.0137548	0.0396604	80.2412	81.0214	81.1541	80.8056	72.4458	80.4426	76.6523	76.5136
CCNA_03482		ABC transporter permease protein	2058	3645576	3644815	-	NA	NA	-1.1885	-0.249143	0.00372049	0.0132358	88.7787	97.1736	83.5197	89.824	79.8704	90.0495	84.7547	84.8915
CCNA_00166	hvyA	transglutaminase-like cysteine proteinase HvyA	91	179070	178252	-	NA	NA	-1.18845	-0.249087	0.00125214	0.00512783	127.252	126.97	132.536	128.919	128.512	112.095	126.086	122.231
CCNA_02724		Aldo-keto reductase	1577	2887317	2886373	-	P1-1577-2889018	TgrL_119	-1.18822	-0.248799	0.143717	0.260203	22.7462	19.2397	17.7196	19.9019	17.9242	20.0933	17.4258	18.4811
CCNA_02202		SCP domain protein	1258	2350414	2351211	+	NA	NA	-1.18782	-0.248315	0.0336808	0.0841702	37.1978	36.5445	37.1771	36.9731	36.6698	36.5445	30.8463	34.6868
CCNA_01304		hypothetical protein	764	1431129	1431329	+	NA	NA	-1.18773	-0.248211	0.00533697	0.017847	3931.83	4019.45	4015.97	3989.08	3427.48	3499.75	4382.68	3769.97
CCNA_01756		hypothetical protein	1012	1883654	1883535	-	NA	NA	-1.1876	-0.248045	0.699831	0.799227	5.42808	4.00034	1.34607	3.5915	3.40714	4.92943	0.71473	3.0171
CCNA_02221		methionine synthase I metH	1276	2370622	2367923	-	NA	NA	-1.1872	-0.247562	0.000232795	0.00115117	189.552	192.461	192.039	191.351	178.339	178.248	186.846	181.145
CCNA_02654		hypothetical protein	1534	2808208	2808585	+	NA	NA	-1.18705	-0.247379	0.243675	0.390433	10.5854	12.8582	11.6802	11.7079	11.7434	10.3283	11.7987	11.2902
CCNA_01711		MecR antirepressor / ankyrin repeat family protein	992	1844255	1842780	-	NA	NA	-1.1864	-0.246586	0.00842111	0.0266886	55.3526	55.5738	53.1131	54.6798	51.8788	51.3783	52.0649	51.774
CCNA_03035	cpaH	TadC-related pilus assembly protein CpaH	1773	3190266	3189178	-	NA	NA	-1.18634	-0.24652	0.102814	0.201652	108.69	101.331	114.261	108.094	113.008	96.3616	97.5814	102.317
CCNA_00787	motA	chemotaxis motA protein	447	851420	850554	-	NA	NA	-1.18579	-0.245847	0.00330037	0.0119673	274.973	276.771	292.502	281.415	291.367	266.701	241.475	266.514
CCNA_02689		2-oxo-4-hydroxy-4-carboxy-5-ureidoimidazoline decarboxylase	1560	2842846	2843370	+	NA	NA	-1.18564	-0.245668	0.0248226	0.0659933	168.027	166.871	173.22	169.373	156.979	163.038	162.55	160.855
CCNA_02386		O-antigen ligase related enzyme	1383	2530725	2529502	-	NA	NA	-1.18556	-0.245567	0.00352515	0.0126432	106.661	96.871	100.427	101.32	92.9567	89.793	105.388	96.0458
CCNA_01557		glucuronate isomerase	901	1673476	1674939	+	NA	NA	-1.18546	-0.245452	0.0195059	0.0535128	20.975	20.2476	21.5886	20.9371	19.0704	19.9198	20.9147	19.9683
CCNA_01299		OmdA-family protein	761	1424774	1425400	+	NA	NA	-1.18543	-0.245406	0.108934	0.210937	71.6818	72.6377	71.0173	71.779	69.2141	65.3799	70.1735	68.2558
CCNA_01880		3-ketoacyl-(acyl-carrier-protein) reductase FabG	1087	2019780	2020523	+	NA	NA	-1.1853	-0.245251	0.565826	0.701873	2.37635	1.77434	2.24344	2.13138	1.88413	2.46472	1.49863	1.94916
CCNA_03849		fructokinase	2271	4014965	4015954	+	NA	NA	-1.18477	-0.244604	0.000351333	0.00167253	286.208	281.478	278.894	282.193	278.53	258.78	264.927	267.412
CCNA_02527		hypothetical protein	1458	2676011	2676541	+	NA	NA	-1.18412	-0.243819	0.0201804	0.05521	156.665	137.187	157.776	150.543	136.176	132.231	160.552	142.986
CCNA_00876		7,8-dihydro-8-oxoguanine-triphosphatase	499	954307	953903	-	NA	NA	-1.18409	-0.243779	0.0265994	0.0697332	147.506	144.605	153.019	148.377	134.699	134.665	155.652	141.672
CCNA_03379		Cro/CI family transcriptional regulator	1993	3551865	3551638	-	NA	NA	-1.18381	-0.24344	0.176096	0.304853	72.6465	81.849	81.2363	78.5773	67.8866	70.0499	89.1532	75.6966
CCNA_00551		hypothetical protein	306	568700	568260	-	NA	NA	-1.18377	-0.243389	0.0852989	0.174841	53.595	43.405	54.0868	50.3623	51.7859	44.935	46.0928	47.6046
CCNA_01419		serine hydroxymethyltransferase	818	1536723	1538009	+	NA	NA	-1.18333	-0.242847	0.000832492	0.00359927	698.221	680.011	703.301	693.845	616.666	655.465	702.802	658.311
CCNA_01319	rpsN	SSU ribosomal protein S14P	764	1437790	1438095	+	NA	NA	-1.18308	-0.242551	0.0128446	0.0376114	4341.25	4415.28	3793.8	4183.44	3552.97	3808.81	4535.6	3965.79
CCNA_01944		McrA-family restriction endonuclease	1120	2086811	2086293	-	NA	NA	-1.18306	-0.242519	0.00271346	0.0100793	212.641	184.987	221.284	206.304	194.581	190.225	203.099	195.968
CCNA_00578		family 67 glycosyl hydrolase protein	320	601496	604033	+	NA	NA	-1.18182	-0.241005	0.0398819	0.0958523	20.1651	19.1033	21.1085	20.1256	19.7685	20.5801	16.8291	19.0593
CCNA_01691		tRNA/rRNA methyltransferase	980	1817814	1819091	+	NA	NA	-1.18179	-0.240975	0.00310102	0.0113906	98.6593	95.0315	97.9953	97.2287	99.1293	93.3121	83.8886	92.11
CCNA_01510		hypothetical protein	871	1620483	1620866	+	NA	NA	-1.18141	-0.240504	0.313885	0.467289	14.0549	13.4386	14.302	13.9318	16.4273	12.3236	10.2743	13.0084
CCNA_R0137			2484	1387892	1387617	-	NA	NA	-1.18119	-0.240247	0.672768	0.781406	1.34859	7.39193	4.29181	4.34411	6.34871	3.21485	3.10752	4.22369
CCNA_00043	nusA	N utilization substance protein A NusA	19	48268	46622	-	NA	NA	-1.18057	-0.239483	0.000582289	0.00262362	537.977	583.073	555.589	558.88	523.9	543.297	528.354	531.85
CCNA_R0067			2541	2865817	2865742	-	NA	NA	-1.18047	-0.239356	0.641313	0.760274	13.4682	7.10587	12.7522	11.1087	12.2964	6.22665	13.5423	10.6885
CCNA_00952	flbE	flagellar assembly protein FlbE/FliH	543	1029681	1030319	+	NA	NA	-1.18031	-0.239166	0.0209262	0.057053	55.3366	52.3988	53.2528	53.6627	58.9566	49.8035	43.4878	50.7493
CCNA_03158		iron-sulfur cluster assembly/repair protein ApbE	1856	3313511	3314464	+	NA	NA	-1.17976	-0.23849	0.0677527	0.145589	165.33	113.595	132.293	137.072	144.673	102.867	143.216	130.252
CCNA_00033	pnp	polyribonucleotide nucleotidyltransferase	17	37962	35824	-	NA	NA	-1.1795	-0.238181	0.000313883	0.00151061	1372.34	1412.32	1408.85	1397.84	1300.63	1355.05	1336.4	1330.69
CCNA_03925		hypothetical protein	2374	668223	667900	-	NA	NA	-1.17936	-0.238002	0.629208	0.750874	20.6784	19.0757	22.7668	20.8403	28.8435	28.2986	2.38243	19.8415
CCNA_00706		hypothetical protein	388	764003	763590	-	NA	NA	-1.17922	-0.23783	0.309448	0.463033	7.64202	9.71097	7.28306	8.21202	7.75953	8.43005	7.25089	7.81349
CCNA_00912		beta-lactamase family protein	521	992983	991916	-	NA	NA	-1.17872	-0.23722	0.0154769	0.043796	29.3622	30.9015	30.9041	30.3892	29.2587	30.1305	27.6255	29.0049
CCNA_00201		outer membrane protein	106	215418	216098	+	NA	NA	-1.17763	-0.235892	0.0223267	0.0600438	77.8856	77.7158	74.6365	76.746	74.361	72.0957	73.0473	73.168
CCNA_00874	bioC	biotin synthesis protein bioC	498	952833	953744	+	NA	NA	-1.17737	-0.235568	0.0045777	0.0156791	64.688	61.4526	61.5766	62.5724	56.9351	58.9586	63.6674	59.8537
CCNA_02147		hypothetical protein	1221	2304546	2304875	+	NA	NA	-1.17721	-0.235369	0.0123706	0.0363852	172.289	157.65	176.702	168.88	152.215	156.666	176.473	161.785
CCNA_03754	fzlA	FtsZ-binding protein FzlA	2211	3924376	3923690	-	NA	NA	-1.17718	-0.235331	0.00106278	0.00444908	321.554	340.204	333.95	331.902	324.348	314.364	312.609	317.107
CCNA_00726		acyl-CoA dehydrogenase	404	782970	781663	-	NA	NA	-1.17674	-0.234797	0.0180088	0.0499249	39.6968	37.8472	37.6652	38.4031	35.4557	36.315	38.3594	36.71
CCNA_01431		fatty acid/phospholipid synthesis protein plsX	825	1546292	1547374	+	NA	NA	-1.17659	-0.23461	0.00101751	0.00428221	208.875	211.541	213.283	211.233	203.431	196.303	206.143	201.959
CCNA_03716		LptC-related lipopolysaccharide assembly protein	2181.5	3882025	3881363	-	NA	NA	-1.17611	-0.234027	0.0855765	0.175093	178.667	252.782	172.329	201.259	208.173	212.969	155.753	192.298
CCNA_03531		carboxypeptidase S1	2083	3688545	3687031	-	NA	NA	-1.17582	-0.233664	0.00362779	0.0129527	86.3579	77.9076	86.4681	83.5779	86.205	72.819	80.4461	79.8233
CCNA_01625		aminobenzoyl-glutamate utilization protein B	949	1747389	1745770	-	NA	NA	-1.17565	-0.23346	0.00144802	0.00580969	66.1135	66.6353	63.315	65.3546	61.1843	60.9789	65.5434	62.5689
CCNA_02335		inositol monophosphatase family protein	1349	2475998	2476834	+	NA	NA	-1.17534	-0.23308	0.103744	0.202883	139.412	132.628	128.335	133.458	127.702	128.342	125.424	127.156
CCNA_00537		DNA-directed RNA polymerase beta' chain	296	552015	556205	+	NA	NA	-1.17532	-0.233054	0.000411592	0.00192011	1399.28	1463.07	1390.54	1417.63	1315.72	1388.6	1357.81	1354.04
CCNA_03039	cpaD	pilus assembly protein CpaD	1773	3195064	3194387	-	NA	NA	-1.17522	-0.232927	0.0657662	0.142376	131.344	133.463	137.942	134.25	148.432	128.165	108.032	128.21
CCNA_01123	prfC	peptide chain release factor RF-3	657	1227687	1229291	+	NA	NA	-1.17406	-0.231503	0.000725405	0.00318149	164.654	173.099	169.244	168.999	159.867	163.123	162.665	161.885
CCNA_00425		hypothetical protein	236	436094	435633	-	NA	NA	-1.17331	-0.23058	0.180216	0.310511	91.0387	84.5526	87.4069	87.6661	72.062	74.9018	105.26	84.0747
CCNA_00703		hypothetical protein	386	762427	762633	+	NA	NA	-1.17323	-0.230488	0.642625	0.760963	2.69718	4.92795	5.20219	4.27578	4.7968	5.42952	2.07168	4.09934
CCNA_02671		hypothetical protein	1547.1	2824536	2824375	-	NA	NA	-1.17269	-0.229821	0.215591	0.355681	66.056	74.8212	78.7698	73.2157	61.653	62.0744	90.0031	71.2435
CCNA_01776		ribonuclease D	1025	1901998	1903167	+	NA	NA	-1.1726	-0.22971	0.00146869	0.00588072	650.336	609.641	641.464	633.814	595.264	575.758	649.782	606.934
CCNA_02927		short chain dehydrogenase	1705	3088696	3089433	+	NA	NA	-1.17251	-0.229605	0.414131	0.57018	8.82615	7.72423	7.80646	8.11894	7.36037	8.81687	6.62433	7.60053
CCNA_R0031			2327	1423360	1423433	+	NA	NA	-1.1716	-0.228481	0.686186	0.790262	8.80229	5.67616	5.82083	6.76643	7.89299	3.19747	8.11316	6.40121
CCNA_02745		TetR-family transcriptional regulator	1593	2908183	2907542	-	NA	NA	-1.17118	-0.227959	0.181743	0.312317	26.8143	32.7131	33.463	30.9968	30.7507	32.5251	26.3181	29.8646
CCNA_00244		HAD superfamily phophatase	133	256953	257594	+	NA	NA	-1.16942	-0.225787	0.198125	0.333099	20.7267	17.1977	17.5282	18.4842	18.1957	18.9806	14.5618	17.246
CCNA_01290		hypothetical protein	755	1415745	1416851	+	NA	NA	-1.16927	-0.225609	0.210138	0.349062	12.0204	11.1663	11.0895	11.4254	11.0274	11.2749	10.3045	10.8689
CCNA_R0094			2425	182	1	-	NA	NA	-1.16895	-0.225217	0.341938	0.497868	40.9023	43.8499	42.0091	42.2538	41.3992	43.5524	36.2863	40.4126
CCNA_03038	cpaE	pilus assembly ATPase CpaE	1773	3194387	3192834	-	NA	NA	-1.16888	-0.225126	0.0110911	0.0331895	111.975	118.775	117.56	116.103	121.815	109.247	103.705	111.589
CCNA_02179		long-chain fatty acid transport protein precursor	1242	2330137	2331435	+	NA	NA	-1.16881	-0.225036	0.0286677	0.074015	306.093	347.466	344.485	332.681	275.988	341.896	341.09	319.658
CCNA_01432		3-oxoacyl-(acyl-carrier-protein) synthase III	825	1547371	1548348	+	NA	NA	-1.1688	-0.225025	0.011085	0.0331895	172.024	160.014	166.923	166.32	166.505	154.96	157.328	159.598
CCNA_03424	tacA	AAA-family response regulator tacA	2020	3590254	3591720	+	NA	NA	-1.16876	-0.224982	0.00704862	0.0227221	291.401	297.08	295.235	294.572	285.71	283.266	280.455	283.144
CCNA_00998	mucR2	ROS/MUCR transcriptional regulator MucR2	577	1081367	1081786	+	NA	NA	-1.16871	-0.224918	0.00846247	0.026782	549.898	571.763	649.573	590.411	535.13	555.618	613.647	568.131
CCNA_00944		flagellar hook length determination protein	541	1021867	1023069	+	NA	NA	-1.16846	-0.224609	0.165295	0.289084	47.5706	49.4306	49.7698	48.9237	59.8647	52.9576	28.304	47.0421
CCNA_01326	secY	protein translocase subunit secY	764	1441093	1442448	+	NA	NA	-1.1683	-0.224415	0.00407156	0.0142289	1048.7	1084.12	1100.52	1077.78	1012.58	1078.72	1016.81	1036.04
CCNA_00835	fljN	flagellin FljN	473	901034	901855	+	NA	NA	-1.16771	-0.223682	0.0219825	0.0593602	700.5	645.602	803.12	716.407	698.268	587.862	781.508	689.213
CCNA_01471	fixG	polyferredoxin protein fixG	849	1578146	1579636	+	NA	NA	-1.16751	-0.223434	0.18453	0.316017	7.80121	8.85387	10.0391	8.89805	8.53989	9.40262	7.99578	8.6461
CCNA_01420		NrdR family transcriptional regulator	818	1538042	1538515	+	NA	NA	-1.16742	-0.223322	0.0296711	0.0759853	290.545	297.873	317.717	302.045	279.841	275.799	318.643	291.428
CCNA_01846		two-component sensor histidine kinase	1070	1978958	1977612	-	NA	NA	-1.16724	-0.223098	0.0216511	0.0588267	38.133	37.5087	35.5753	37.0724	34.169	37.6789	34.8292	35.559
CCNA_01666	kdpD	osmosensitive K+ channel histidine kinase kdpD	969	1787056	1789734	+	NA	NA	-1.16706	-0.222874	0.0642076	0.139487	24.0708	23.4062	20.0779	22.5183	24.2441	22.1907	18.2805	21.5717
CCNA_03033		Flp pilus assembly protein TadD	1771	3188072	3188896	+	NA	NA	-1.16682	-0.222578	0.0786376	0.163302	62.9375	62.9144	59.5206	61.7909	68.6738	61.0174	48.1338	59.275
CCNA_00690		CarD-family transcriptional regulator	375	748207	747704	-	NA	NA	-1.16614	-0.221736	0.00288454	0.0106647	903.388	887.456	947.588	912.811	836.719	901.969	899.71	879.466
CCNA_02453		protein tyrosine phosphatase	1428	2592992	2592489	-	NA	NA	-1.16525	-0.220638	0.209186	0.348145	28.4328	27.2642	26.3872	27.3614	29.4358	29.9287	18.8893	26.0846
CCNA_01002	fliP	flagellar biosynthesis protein FliP	580	1084761	1083961	-	NA	NA	-1.16509	-0.220444	0.00980498	0.0299756	157.876	145.48	156.419	153.259	149.557	138.172	156.223	147.984
CCNA_02411	pleA	soluble lytic transglycosylase PleA	1400	2556000	2555134	-	NA	NA	-1.16464	-0.219887	0.0223243	0.0600438	92.7308	86.5817	90.6693	89.994	89.8016	84.1927	86.0644	86.6863
CCNA_03073		hypothetical protein	1797	3223642	3224166	+	NA	NA	-1.16436	-0.21954	0.617146	0.740276	2.65865	2.05732	1.94859	2.22152	2.11382	2.36613	1.63367	2.03787
CCNA_01541		LysR-family transcriptional regulator	890	1650282	1651178	+	NA	NA	-1.16431	-0.219477	0.0866667	0.176547	24.7933	24.4837	24.5503	24.6091	23.9623	23.4766	23.904	23.781
CCNA_01130	fliR	flagellar biosynthesis protein FliR	662	1233785	1234540	+	NA	NA	-1.16405	-0.219156	0.0472559	0.110357	122.101	110.882	118.368	117.117	115.812	109.23	113.563	112.868
CCNA_03848		ATP-grasp domain protein	2270	4014820	4013963	-	NA	NA	-1.16393	-0.219001	0.0680996	0.145938	56.0703	57.4175	48.6969	54.0615	49.8988	52.5347	53.8797	52.1044
CCNA_01323	rpsE	SSU ribosomal protein S5P	764	1439421	1440026	+	NA	NA	-1.16377	-0.21881	0.00747502	0.0240026	4070.83	3986.18	3724.56	3927.19	3482.13	3859.21	4014.8	3785.38
CCNA_02317		hypothetical protein	1337	2461289	2460852	-	NA	NA	-1.16369	-0.21871	0.110207	0.212793	53.1123	49.3192	42.902	48.4445	49.8736	44.5675	43.6671	46.0361
CCNA_02910		TonB-dependent receptor	1696	3069331	3066392	-	NA	NA	-1.16353	-0.218515	0.000994823	0.00420695	1476.03	1412.47	1532.02	1473.51	1454.36	1318.81	1493	1422.06
CCNA_00818		glutathione S-transferase	462	882167	881445	-	NA	NA	-1.16348	-0.218445	0.437603	0.592051	8.88056	7.88449	9.15995	8.64167	8.15936	8.67253	8.18529	8.33906
CCNA_01207		two-component sensor histidine kinase	711	1333694	1334875	+	NA	NA	-1.16346	-0.218418	0.00690378	0.0223864	47.2349	46.8568	49.3785	47.8234	46.7463	45.541	46.7296	46.3389
CCNA_00265		AMP nucleosidase	149	278017	279471	+	NA	NA	-1.16324	-0.218144	0.0107266	0.0322728	675.992	720.185	699.917	698.698	613.064	725.938	683.783	674.262
CCNA_03607		ribonucleoside-diphosphate reductase alpha chain	2123	3762239	3760356	-	P1-2123-3762321	TgrL_170	-1.16301	-0.217863	0.00614323	0.0201514	868.246	964.413	894.948	909.202	856.993	902.871	874.111	877.992
CCNA_02530		SAM-dependent methyltransferase	1459	2678387	2679592	+	NA	NA	-1.16253	-0.217263	0.00954852	0.0293732	64.35	57.6666	59.8252	60.6139	61.2656	58.8589	54.2626	58.129
CCNA_00893	rodZ	helix-turn-helix DNA-binding protein RodZ	513	972738	973802	+	NA	NA	-1.16235	-0.217044	0.0131576	0.0383014	103.712	103.164	98.029	101.635	110.235	100.144	83.5933	97.9907
CCNA_03991		hypothetical protein	2422	3527956	3527624	-	P1-2422-3527972	TgrL_156	-1.16207	-0.216697	0.130718	0.241758	47.7839	42.3459	43.1711	44.4336	41.3943	38.7249	49.7092	43.2761
CCNA_01310	rpsS	SSU ribosomal protein S19P	764	1434213	1434491	+	NA	NA	-1.16202	-0.216633	0.0192536	0.0529308	2442.39	2671.84	2675.73	2596.65	2269.12	2356.16	2902.88	2509.39
CCNA_02994		carbamoyl-phosphate synthase large chain	1749	3150156	3146857	-	NA	NA	-1.16149	-0.215971	0.00354536	0.012694	158.274	173.815	162.703	164.931	154.215	172.441	151.705	159.453
CCNA_00077		acyl-CoA dehydrogenase, long-chain specific	33	81530	80355	-	NA	NA	-1.16132	-0.215766	0.0625605	0.136961	79.2848	75.8228	75.5903	76.8993	72.2155	77.4122	73.0046	74.2108
CCNA_03258		hypothetical protein	1918	3429049	3429288	+	P1-1918-3428389	TgrL_148	-1.16123	-0.215654	0.0725692	0.153603	110.888	119.76	134.158	121.602	126.794	114.116	114.714	118.542
CCNA_02506		transposase/integrase-related peptide	1448	2656214	2656074	-	NA	NA	-1.16015	-0.21431	0.692212	0.793579	6.59949	5.95795	6.49167	6.3497	5.38515	10.4882	1.82484	5.89938
CCNA_01532	flaY	regulatory protein flaY	884	1639377	1642241	+	NA	NA	-1.16001	-0.214138	0.00219356	0.0084005	189.613	193.692	199.791	194.365	202.808	176.324	185.785	188.306
CCNA_03813	creS	intermediate filament-like cell shape determinant creS	2247	3976615	3977988	+	P1-2247-3976534	TgrL_173	-1.15888	-0.212731	0.00342037	0.0123458	328.732	324.394	345.471	332.866	316.271	319.961	332.521	322.918
CCNA_01740		SSU ribosomal protein S18P	1002	1870144	1869866	-	NA	NA	-1.15877	-0.212588	0.00495379	0.0167833	2377.35	2366.87	2267.18	2337.13	2062.5	2333.27	2394.42	2263.4
CCNA_00664		C4-dicarboxylate transport protein	362	720528	721781	+	P1-362-720434	TgrL_043	-1.15856	-0.212334	0.0710306	0.151318	38.6607	35.2661	36.4962	36.8077	37.8675	36.1335	32.009	35.3366
CCNA_00293	pstA	phosphate transport system permease protein pstA	163.1	307455	308750	+	NA	NA	-1.15687	-0.210226	0.152101	0.272149	162.555	171.959	169.92	168.145	157.107	165.136	168.822	163.688
CCNA_02787		hypothetical protein	1617	2944736	2945245	+	NA	NA	-1.15656	-0.209834	0.107043	0.207885	53.0948	62.1229	52.1535	55.7904	55.0869	55.5576	52.1333	54.2593
CCNA_01004	flgB	flagellar basal-body rod protein FlgB	581	1085196	1085639	+	NA	NA	-1.15649	-0.209749	0.017488	0.0486934	267.632	276.24	307.291	283.721	281.254	245.006	302.505	276.255
CCNA_02412		TonB protein	1401	2556193	2556915	+	NA	NA	-1.15627	-0.20948	0.121643	0.228499	29.988	30.21	30.4587	30.2189	30.2947	30.8448	26.4539	29.1978
CCNA_02389		glucosamine-1-phosphate acetyltransferase/UDP-N-acetylglucosamine pyrophosphorylase	1383	2534233	2532845	-	NA	NA	-1.15627	-0.209473	0.161397	0.284277	136.598	132.841	133.114	134.184	128.422	130.316	132.325	130.355
CCNA_00956	flhA	flagellar biosynthesis protein FlhA	547	1032336	1034438	+	NA	NA	-1.15625	-0.209453	0.00218715	0.00838408	136.681	132.736	134.978	134.798	136.063	125.817	130.915	130.932
CCNA_00662		hypothetical protein	361	719564	719217	-	P1-361-719943	TgrL_043	-1.1561	-0.20926	0.0152697	0.0433646	198.138	195.706	187.83	193.892	178.581	178.48	209.983	189.015
CCNA_01380	popZ	pole-organizing protein popZ	795	1494812	1495345	+	NA	NA	-1.15587	-0.208982	0.0023956	0.00904292	878.6	854.117	887.597	873.438	809.291	815.406	921.922	848.873
CCNA_00950	fliF	flagellar M-ring protein FliF	543	1026984	1028648	+	NA	NA	-1.15557	-0.208611	0.0234394	0.0627801	213.77	207.621	219.154	213.515	213.567	202.826	206.357	207.583
CCNA_02230		gluconate 2-dehydrogenase	1279	2377827	2376868	-	NA	NA	-1.15539	-0.208376	0.0297981	0.0762493	36.8334	40.2534	37.4094	38.1654	37.2352	40.9759	32.7883	36.9998
CCNA_01670		sulfate transport ATP-binding protein cysA	970	1792450	1793469	+	NA	NA	-1.1552	-0.208142	0.0843573	0.17327	36.8562	37.1796	37.0564	37.0307	35.3312	39.4355	32.7935	35.8534
CCNA_03807		organic solvent resistance transport system Ttg2D protein	2244	3971995	3972657	+	NA	NA	-1.15505	-0.207953	0.0270679	0.0706803	217.544	240.744	221.055	226.448	219.889	238.843	201.548	220.093
CCNA_01472	fixH	cation pump-linked membrane protein fixH	849	1579633	1580133	+	NA	NA	-1.15389	-0.206507	0.571809	0.706029	3.34321	4.9106	4.08387	4.11256	4.31357	3.77825	4.27982	4.12388
CCNA_02841		hypothetical protein	1650	2995269	2995508	+	NA	NA	-1.15383	-0.20643	0.474769	0.624812	15.1211	11.751	8.97378	11.9486	14.3587	11.0912	7.86204	11.104
CCNA_03040	cpaC	outer membrane pilus secretion channel CpaC	1773	3196756	3195074	-	NA	NA	-1.15363	-0.206184	0.0134146	0.0388778	147.79	148.497	155.769	150.686	167.832	136.794	135.659	146.762
CCNA_R0062			2530	2656508	2656418	-	NA	NA	-1.15307	-0.205485	0.697224	0.797306	8.18047	8.57216	7.10013	7.95092	4.49293	7.80042	12.2525	8.18196
CCNA_03588	phyK	two-component sensor histidine kinase PhyK	2112	3743956	3742253	-	NA	NA	-1.15302	-0.205416	0.0342336	0.0851452	51.3866	48.1731	49.0398	49.5331	50.97	48.1488	44.8972	48.0053
CCNA_02402		methyl-accepting chemotaxis protein	1394	2546151	2544607	-	NA	NA	-1.15192	-0.204041	0.0041888	0.014587	219.593	198.036	205.229	207.619	213.105	193.464	199.625	202.064
CCNA_01890		enoyl-CoA hydratase/isomerase family protein	1092	2031155	2032660	+	NA	NA	-1.15164	-0.203688	0.389714	0.545351	2.78046	3.62581	2.28813	2.89813	2.94755	3.10299	2.33498	2.79517
CCNA_00042		RNA-binding protein, YlxR family	19	46543	45893	-	NA	NA	-1.15156	-0.203594	0.0135461	0.0391728	182.675	194.579	181.709	186.321	170.738	184.638	191.166	182.181
CCNA_00044		ribosome maturation protein RimP	19	48846	48271	-	NA	NA	-1.15129	-0.203251	0.00298656	0.0110213	451.855	463.373	505.429	473.552	475.681	464.805	447.153	462.546
CCNA_00034		SSU ribosomal protein S15P	17	38480	38211	-	NA	NA	-1.15099	-0.202874	0.0129965	0.0379719	3915.46	3808.55	4136.51	3953.5	3892.79	4078.5	3598.75	3856.68
CCNA_01845		two-component response regulator protein	1070	1977619	1977086	-	NA	NA	-1.15023	-0.201922	0.23781	0.383421	34.1542	32.4747	34.786	33.805	29.8603	33.0106	37.423	33.4313
CCNA_00846	putA	proline dehydrogenase/delta-1-pyrroline-5-carboxylate dehydrogenase PutA	482	920390	917301	-	NA	NA	-1.15015	-0.201823	0.0106936	0.0322192	152.438	147.1	154.192	151.243	171.066	138.771	133.315	147.717
CCNA_03894		MFS sugar transporter	2384	2005050	2003815	-	NA	NA	-1.14988	-0.20148	0.260966	0.410326	9.86239	8.64151	8.40747	8.97046	9.35664	8.6624	7.70244	8.57383
CCNA_R0177			1722	3111902	3112088	+	NA	NA	-1.14964	-0.201179	0.629932	0.751239	10.4498	8.66384	8.63786	9.25049	9.37029	10.4388	5.96246	8.59051
CCNA_00342	sucA	2-oxoglutarate dehydrogenase E1 component	184	354697	357660	+	P1-184-352401	TgrL_018	-1.14945	-0.20094	0.00578346	0.0190821	691.084	676.393	679.9	682.459	663.555	645.157	691.06	666.591
CCNA_00455	nagA	N-acetyl-glucosamine/N-acetyl-chitin oligosaccharide outer membrane transporter nagA	251	461992	464661	+	NA	NA	-1.14901	-0.200391	0.16997	0.295821	44.4702	42.0036	44.768	43.7473	41.6732	44.4646	42.0808	42.7395
CCNA_01735		PaaI thioesterase family protein	998	1864189	1863704	-	NA	NA	-1.14828	-0.199477	0.521865	0.666196	4.0208	5.67949	5.53937	5.07989	5.28798	5.84229	3.88249	5.00425
CCNA_00946	flgD	Basal-body rod modification protein FlgD	541	1023665	1024348	+	NA	NA	-1.14799	-0.199104	0.0549141	0.12442	219.708	240.459	257.248	239.138	262.58	217.241	223.322	234.381
CCNA_02766		hypothetical protein	1608	2927164	2926886	-	NA	NA	-1.14793	-0.19903	0.425968	0.583089	18.6773	12.9043	20.2634	17.2817	13.6076	19.0817	18.1372	16.9422
CCNA_01175		uroporphyrin-III C-methyltransferase	690	1294712	1295635	+	NA	NA	-1.14771	-0.198764	0.480169	0.629717	7.95581	11.5594	9.38167	9.6323	7.14298	15.8766	5.19804	9.40588
CCNA_R0085			2573	3795850	3795775	-	NA	NA	-1.14764	-0.198667	0.707942	0.805702	8.57065	14.2117	6.3761	9.7195	9.22233	7.00499	13.5423	9.92319
CCNA_03082		hypothetical protein	1801	3230597	3229845	-	NA	NA	-1.14757	-0.19858	0.0394697	0.0950927	101.703	113.954	113.835	109.831	110.999	107.701	105.586	108.095
CCNA_02314		hypothetical protein	1337	2460208	2459534	-	NA	NA	-1.1474	-0.198368	0.119837	0.22629	24.9519	21.6018	21.1382	22.564	23.1037	19.9806	22.6172	21.9005
CCNA_01999		translation elongation factor Ts (EF-Ts)	1147	2146188	2145250	-	NA	NA	-1.14734	-0.198288	0.0162094	0.0454784	1585.47	1691.07	1562.99	1613.17	1461.7	1655.09	1617.62	1578.14
CCNA_00160		methyl-accepting chemotaxis protein	87	169387	170526	+	NA	NA	-1.14726	-0.198192	0.117935	0.223208	44.9755	41.0561	37.5009	41.1775	39.9634	43.7422	36.1879	39.9645
CCNA_01588		hypothetical protein	922	1706752	1708107	+	NA	NA	-1.14712	-0.19802	0.223472	0.365766	9.26411	10.3106	9.48997	9.68823	9.30395	10.1642	9.04482	9.50433
CCNA_00808		LSU ribosomal protein L34P	458	872310	872176	-	NA	NA	-1.14704	-0.197915	0.393682	0.549543	376.347	322.694	370.118	356.386	444.767	439.925	162.006	348.899
CCNA_03460		hypothetical protein	2044	3624148	3623648	-	P1-2044-3624679,P2-2044-3624626	TgrL_162	-1.14634	-0.197032	0.0598673	0.132973	124.813	136.539	123.269	128.207	134.187	126.926	115.042	125.385
CCNA_00704		hypothetical protein	386	762676	762873	+	NA	NA	-1.14553	-0.196013	0.680839	0.787313	3.75971	3.93973	5.98252	4.56065	5.60482	4.78006	3.03219	4.47236
CCNA_03956		hypothetical protein	933.5	1845427	1845242	-	NA	NA	-1.14552	-0.196002	0.212363	0.351509	45.0256	52.2625	49.79	49.026	48.0454	52.1566	44.7283	48.3101
CCNA_01580		M15 superfamily membrane peptidase	916	1696883	1697533	+	NA	NA	-1.14515	-0.195541	0.0283654	0.0733901	189.679	196.975	195.273	193.976	195.95	173.007	203.55	190.836
CCNA_01005	flgC	flagellar basal-body rod protein flgC	581	1085652	1086071	+	NA	NA	-1.145	-0.195351	0.054945	0.12442	130.274	123.01	133.709	128.998	131.001	109.574	140.291	126.956
CCNA_03736		YGGT family membrane protein	2198	3906631	3906945	+	NA	NA	-1.14465	-0.194902	0.17775	0.3072	371.03	334.124	341.174	348.776	344.515	329.005	351.239	341.586
CCNA_02044		phosphoglycerate mutase	1161	2190723	2190154	-	NA	NA	-1.14431	-0.194483	0.157928	0.279831	25.9568	23.7915	29.4718	26.4067	26.9497	28.1237	22.42	25.8311
CCNA_02657		hypothetical protein	1538	2810789	2810193	-	NA	NA	-1.1442	-0.194342	0.0640012	0.139268	108.172	99.4054	103.717	103.765	101.162	98.5887	106.024	101.925
CCNA_02758		hypothetical protein	1603	2921763	2922152	+	NA	NA	-1.144	-0.194087	0.198566	0.333699	48.4352	40.0034	40.1749	42.8712	40.4364	43.834	39.805	41.3585
CCNA_00727		ribosomal-protein-alanine acetyltransferase	405	783127	783723	+	NA	NA	-1.14336	-0.193284	0.0529604	0.120547	106.925	108.954	112.375	109.418	110.848	102.057	111.34	108.082
CCNA_03591	phyR	anti-anti sigma factor/receiver protein PhyR	2113	3744974	3745774	+	NA	NA	-1.14329	-0.193194	0.0445645	0.105064	93.4013	97.6113	99.4173	96.81	94.8676	96.6686	94.8691	95.4684
CCNA_01329	rpsK	SSU ribosomal protein S11P	765	1443787	1444176	+	NA	NA	-1.14313	-0.192988	0.0145365	0.0416101	5555.25	6051.44	5771.38	5792.69	5417.13	5658.69	5994.94	5690.25
CCNA_01369		acyl-CoA dehydrogenase, short-chain specific	789	1484714	1485853	+	NA	NA	-1.14309	-0.192936	0.0419955	0.100085	74.7688	71.9535	75.1436	73.9553	69.27	69.8423	79.7489	72.9537
CCNA_01396		tetratricopeptide repeat family protein	806.1	1515188	1516918	+	NA	NA	-1.14248	-0.192175	0.0283191	0.0733663	88.806	77.1296	89.7689	85.2348	88.5401	80.8188	81.7543	83.7044
CCNA_02451		conserved hypothetical membrane protein	1426	2591191	2591835	+	NA	NA	-1.14206	-0.19164	0.0310036	0.0787241	111.086	103.73	119.289	111.368	117.541	100.881	110.767	109.73
CCNA_02921		conserved hypothetical membrane protein	1699	3080587	3082311	+	NA	NA	-1.14194	-0.191485	0.493658	0.64114	8.63099	13.7055	8.86453	10.4003	12.6974	13.2366	4.77316	10.2357
CCNA_00640		hypothetical protein	354	692172	691897	-	NA	NA	-1.14182	-0.191333	0.47423	0.624519	26.6347	23.6977	22.4344	24.2556	19.681	26.1474	25.4817	23.77
CCNA_01001		ribokinase	580	1083940	1083029	-	NA	NA	-1.14173	-0.191226	0.0396996	0.0955302	128.05	113.76	111.995	117.935	131.354	118.306	97.335	115.665
CCNA_03461		hypothetical protein	2044	3624564	3624145	-	P1-2044-3624679,P2-2044-3624626	TgrL_162	-1.14172	-0.19121	0.189305	0.321964	479	475.183	440.869	465.017	454.332	454.353	462.329	457.004
CCNA_00536		DNA-directed RNA polymerase beta chain	296	547831	551901	+	NA	NA	-1.14168	-0.191158	0.00377068	0.0133783	1228.02	1300.3	1259.44	1262.59	1217.68	1277.37	1230.22	1241.75
CCNA_01059	rsaA	S-layer protein rsaA	617	1159693	1162773	+	NA	NA	-1.14115	-0.190489	0.00382443	0.0135097	21080.5	21035.4	20597.6	20904.5	20684.5	20273.6	20734.4	20564.2
CCNA_03463		glycine cleavage system protein P, N-terminal domain	2045	3627619	3626273	-	NA	NA	-1.14091	-0.190179	0.0140105	0.0403096	1023.79	1004.76	1004.9	1011.15	1031.57	990.147	963.119	994.946
CCNA_01407		DNA-binding transcriptional regulator, AcrR family	812	1525535	1526167	+	NA	NA	-1.14088	-0.190148	0.034537	0.0854995	52.627	50.5256	50.3552	51.1693	51.6723	50.5559	48.2358	50.1547
CCNA_00343	sucB	dihydrolipoamide succinyltransferase	184	357720	358928	+	P1-184-352401	TgrL_018	-1.14088	-0.190141	0.00885374	0.0276662	495.512	535.48	534.374	521.789	526.06	503.169	513.613	514.281
CCNA_02060		CrcB family protein	1171	2210274	2209891	-	NA	NA	-1.13988	-0.188888	0.0507083	0.116833	93.5375	79.8505	83.0074	85.4651	90.198	79.4871	80.1838	83.2896
CCNA_00570		GntR-family transcriptional regulator	315	589130	588225	-	NA	NA	-1.13955	-0.188461	0.449736	0.60066	6.77868	4.76862	4.99203	5.51311	5.41532	6.59434	3.78665	5.26544
CCNA_00954	flbD	AAA-family response regulator flbD	543	1030701	1032068	+	NA	NA	-1.13932	-0.188169	0.0154949	0.0438154	160.802	168.479	164.913	164.731	179.024	158.52	149.592	162.379
CCNA_02497		hypothetical protein	1446	2647773	2645968	-	NA	NA	-1.13921	-0.18804	0.123001	0.230175	26.5865	24.6533	26.0866	25.7754	25.7112	23.5827	27.2595	25.5178
CCNA_02089		hypothetical protein	1186	2238341	2237967	-	NA	NA	-1.13908	-0.18787	0.0691564	0.147962	91.8121	78.0866	82.5587	84.1525	82.5501	82.0258	82.5657	82.3805
CCNA_01712		CopY/TcrY family transcriptional repressor	992	1844628	1844245	-	NA	NA	-1.13903	-0.187807	0.314805	0.468184	53.0692	51.4106	46.6917	50.3905	50.3466	50.9888	46.0108	49.1154
CCNA_00271		hypothetical protein	152	285270	285422	+	NA	NA	-1.13898	-0.187739	0.49193	0.639315	17.6375	20.3939	20.059	19.3635	22.5234	21.6508	11.772	18.6488
CCNA_03702		SSU ribosomal protein S1P	2175.1	3871400	3869691	-	NA	NA	-1.13895	-0.187702	0.00545667	0.0181553	2388.08	2577.66	2559.1	2508.28	2327.31	2537.88	2553.02	2472.73
CCNA_02184		competence damage-inducible protein cinA	1245	2335149	2335619	+	NA	NA	-1.13887	-0.187609	0.327739	0.481269	29.6347	23.5689	26.2926	26.4987	23.8097	24.239	30.5923	26.2137
CCNA_02478		dihydrolipoamide acetyltransferase component of acetoin cleaving system	1442	2623884	2622982	-	NA	NA	-1.13885	-0.187577	0.214363	0.354079	10.5109	10.3663	11.6272	10.8348	11.5781	10.4812	10.068	10.7091
CCNA_00041		protein translation initiation factor 2 IF-2	18	45614	42585	-	NA	NA	-1.13874	-0.18744	0.0141193	0.0405636	675.109	713.942	645.952	678.334	657.776	694.455	653.759	668.663
CCNA_01293		hypothetical protein	756	1418772	1418341	-	NA	NA	-1.13847	-0.187101	0.209493	0.348482	216.262	204.74	223.846	214.949	244.99	241.542	149.299	211.944
CCNA_R0116			2456	757263	757024	-	NA	NA	-1.13781	-0.18626	0.219237	0.360624	134.151	115.51	137.299	128.987	130.445	159.467	90.7708	126.894
CCNA_00721		chaperonin GroEL	402	779585	777942	-	NA	NA	-1.13736	-0.185694	0.00982301	0.0300076	2076.48	2367.97	2383.55	2276	2188.07	2237.86	2318.39	2248.1
CCNA_01006	fliE	flagellar hook-basal body complex protein FliE	581	1086082	1086393	+	NA	NA	-1.1373	-0.185615	0.0674655	0.145236	204.299	199.248	223.136	208.894	215.661	207.036	197.101	206.599
CCNA_01726		EngA-subfamily GTPase protein	996	1852884	1854650	+	NA	NA	-1.13701	-0.185241	0.00683356	0.022195	151.876	155.599	148.182	151.885	146.632	145.456	158.673	150.253
CCNA_02364		methyl-accepting chemotaxis protein	1368	2505081	2502736	-	NA	NA	-1.13688	-0.185082	0.0133069	0.0386506	99.7958	96.5811	101.534	99.3038	101.106	97.4036	95.7483	98.0861
CCNA_01230		arylsulfatase family protein	720	1357095	1358750	+	NA	NA	-1.13678	-0.18495	0.225278	0.368112	25.6232	22.6468	23.5074	23.9258	23.596	24.5043	22.167	23.4224
CCNA_03768	srp	signal recognition particle GTPase, SRP	2219	3936891	3935365	-	NA	NA	-1.13677	-0.184937	0.00567228	0.0187814	465.934	474.068	459.091	466.364	460.686	460.287	461.135	460.703
CCNA_03222		ring hydroxylating dioxygenase, alpha-subunit	1900	3384698	3385912	+	NA	NA	-1.1364	-0.184477	0.139727	0.255444	42.2758	37.7316	38.4654	39.4909	42.1115	35.8814	38.4719	38.8216
CCNA_R0122			469	892718	892861	+	NA	NA	-1.13561	-0.183467	0.84671	0.899459	1.2924	0	1.12172	0.804707	1.62245	0.410786	0	0.677745
CCNA_02447		PspA/IM30 family regulatory protein	1424	2589087	2588329	-	NA	NA	-1.13548	-0.183308	0.209565	0.348482	264.569	242.629	243.675	250.291	253.102	247.056	240.24	246.799
CCNA_01938	sufC	ATP-dependent transporter SufC	1118	2081937	2081188	-	NA	NA	-1.13443	-0.181964	0.0601954	0.133196	179.282	190.736	177.609	182.542	179.585	179.905	183.771	181.087
CCNA_02782		hypothetical protein	1616	2940454	2939969	-	NA	NA	-1.13344	-0.180709	0.368767	0.524387	24.3163	30.9903	19.9417	25.0828	24.8775	27.0206	22.4125	24.7702
CCNA_01294		transposase	757	1418730	1419224	+	NA	NA	-1.13334	-0.180585	0.12836	0.23773	116.739	132.254	110.187	119.727	128.498	124.879	101.882	118.419
CCNA_00865	xylA	alpha-ketoglutaric semialdehyde dehydrogenase xylA	494	944646	943210	-	NA	NA	-1.13307	-0.180239	0.316188	0.469006	8.87142	7.97562	8.31807	8.38837	8.69822	8.23288	7.75908	8.23006
CCNA_01525	flbT	flagellar biosynthesis repressor flbT	879	1634266	1634691	+	NA	NA	-1.13307	-0.180233	0.0157913	0.0445262	559.846	543.567	561.303	554.905	565.709	545.848	537.961	549.839
CCNA_00074		multifunctional fatty acid oxidation complex subunit alpha FadJ	32	78678	76477	-	NA	NA	-1.13287	-0.179979	0.0469699	0.109883	168.315	174.293	168.766	170.458	176.126	165.398	165.576	169.033
CCNA_03819	ftsK	cell division protein FtsK	2253	3983868	3986345	+	NA	NA	-1.13281	-0.179904	0.0450391	0.10593	152.009	165.147	153.163	156.773	169.45	152.18	144.746	155.458
CCNA_02668		ribosomal protein L11 methyltransferase	1547.1	2821294	2820665	-	NA	NA	-1.13241	-0.179394	0.112254	0.21578	38.1073	33.5267	36.6643	36.0994	38.4752	36.5248	30.9036	35.3012
CCNA_03418		thioesterase superfamily protein	2017	3585241	3584768	-	NA	NA	-1.1324	-0.179382	0.321052	0.474087	17.6683	17.723	16.5844	17.3252	18.1139	17.3466	15.5612	17.0072
CCNA_00951	fliG	flagellar motor switch protein FliG	543	1028648	1029670	+	NA	NA	-1.13239	-0.179376	0.222385	0.364288	116.703	107.34	117.317	113.787	120.299	105.701	112.512	112.837
CCNA_03690		spore coat polysaccharide biosynthesis protein spsF	2165	3856797	3856093	-	NA	NA	-1.13222	-0.179157	0.139955	0.255615	135.686	133.713	120.516	129.972	129.078	143.31	113.019	128.469
CCNA_01422	nusB	N utilization substance protein B NusB	818.1	1539042	1539491	+	NA	NA	-1.13178	-0.1786	0.0159303	0.0447905	532.055	579.382	554.34	555.259	543.715	541.318	572.356	552.463
CCNA_02045		acetyl-coenzyme A synthetase	1161	2192279	2190729	-	NA	NA	-1.1315	-0.178236	0.115668	0.220415	26.278	24.8764	24.7169	25.2904	24.7039	25.2097	25.2713	25.0616
CCNA_02141	fliL	flagellar fliL protein	1219	2300545	2299928	-	NA	NA	-1.13084	-0.177399	0.0287005	0.074015	190.924	202.833	189.059	194.272	206.508	187.127	185.136	192.924
CCNA_01576		major facilitator superfamily transporter	913	1693604	1692309	-	NA	NA	-1.12977	-0.176028	0.0566465	0.127471	26.2788	23.9835	25.3011	25.1878	24.9226	25.697	24.1552	24.9249
CCNA_01591		DNA polymerase III epsilon-like protein	924	1711708	1712337	+	NA	NA	-1.1296	-0.175817	0.058582	0.131059	56.8656	52.0044	51.1933	53.3544	53.4017	49.8577	55.6809	52.9801
CCNA_01559		2-deoxy-D-gluconate 3-dehydrogenase	901	1675960	1676727	+	NA	NA	-1.12952	-0.175707	0.185041	0.316619	27.0192	25.2365	26.8512	26.369	27.1506	27.0349	23.8988	26.0281
CCNA_02071		protein translocase subunit YajC	1177	2222898	2222587	-	NA	NA	-1.1295	-0.175684	0.109278	0.211499	1252.34	1267.22	1232.17	1250.58	1054.72	1176.24	1495.99	1242.31
CCNA_03021		hypothetical protein	1765	3175857	3175645	-	NA	NA	-1.12947	-0.175651	0.302498	0.456575	126.255	103.389	120.577	116.74	110.235	87.2024	151.402	116.28
CCNA_02450		conserved hypothetical membrane protein	1426	2590749	2591180	+	NA	NA	-1.12938	-0.175526	0.0424693	0.101088	215.185	216.963	229.454	220.534	219.436	215.252	226.331	220.34
CCNA_00576	oppA	oligopeptide-binding protein oppA	318	600176	601420	+	NA	NA	-1.12919	-0.175293	0.348789	0.505029	9.56688	10.6515	8.9089	9.7091	9.66431	10.6903	8.33565	9.56344
CCNA_01222		NADH-ubiquinone oxidoreductase	717	1349016	1348063	-	NA	NA	-1.12915	-0.175232	0.0743665	0.156653	66.1319	65.2886	64.6225	65.3476	65.4489	65.0437	64.4606	64.9844
CCNA_00574		alpha-N-acetylglucosaminidase	318	596740	599052	+	NA	NA	-1.12902	-0.175065	0.171941	0.298213	12.23	11.3369	12.6401	12.069	12.1968	12.8127	10.7905	11.9333
CCNA_00957		porin O precursor	547	1034478	1035959	+	NA	NA	-1.12855	-0.174465	0.0258727	0.0681442	100.148	96.5669	95.2964	97.3371	102.392	98.1097	88.9507	96.484
CCNA_00431		hypothetical protein	240	437761	437883	+	NA	NA	-1.12846	-0.17436	0.865855	0.913994	0.756527	0.487846	0.87549	0.706621	0	1.92368	0	0.641227
CCNA_03552	cpaM	polysaccharide deacetylase cpaM	2093	3708801	3709985	+	NA	NA	-1.12815	-0.173954	0.0759433	0.159296	108.287	116.617	106.368	110.424	122.386	106.626	100.605	109.872
CCNA_02861		phage host specificity protein	1660	3015680	3013149	-	NA	NA	-1.12798	-0.173743	0.554376	0.693146	3.49132	2.44097	2.82823	2.92017	3.4602	3.24735	1.86304	2.85686
CCNA_02687		serine-pyruvate aminotransferase	1558	2840372	2841652	+	NA	NA	-1.12796	-0.173721	0.0194602	0.0534245	137.291	140.106	140.68	139.359	140.572	138.394	137.791	138.919
CCNA_01330	rpoA	DNA-directed RNA polymerase alpha chain	765	1444254	1445270	+	NA	NA	-1.12771	-0.173398	0.0133264	0.0386787	3414.5	3680.9	3485	3526.8	3288.83	3487.25	3756.24	3510.77
CCNA_02472		cobalt-zinc-cadmium resistance protein czcB	1439	2614927	2616189	+	NA	NA	-1.12758	-0.173232	0.0442619	0.104537	44.574	42.5689	42.5455	43.2295	43.887	41.9646	43.1894	43.0137
CCNA_02090		exodeoxyribonuclease III	1187	2238341	2239129	+	NA	NA	-1.12755	-0.173192	0.231987	0.376432	140.936	137.35	147.948	142.078	138.877	138.924	148.49	142.097
CCNA_03238		ABC-type spermidine/putrescine transport system, permease component II	1906	3403047	3402127	-	NA	NA	-1.12738	-0.17297	0.16215	0.285027	33.0383	28.1457	32.0951	31.093	33.9921	27.4892	31.2898	30.9237
CCNA_02477	vanB	vanillate demethylase oxidoreductase subunit vanB	1441	2621983	2622933	+	NA	NA	-1.12736	-0.172952	0.437758	0.592059	4.99021	5.30013	5.7183	5.33622	4.66774	6.0335	5.5014	5.40088
CCNA_03019		TonB-dependent receptor	1763	3174431	3171579	-	NA	NA	-1.12672	-0.172131	0.212864	0.352191	7.66471	7.50852	7.39794	7.52372	8.00476	7.8788	6.31308	7.39888
CCNA_03888		hypothetical protein	2375	761965	762324	+	NA	NA	-1.12652	-0.171876	0.426767	0.583301	12.6655	12.5011	10.0207	11.7291	12.3306	11.6663	10.2445	11.4138
CCNA_01168		3-ketoacyl-CoA thiolase	685	1287783	1286584	-	NA	NA	-1.12638	-0.171688	0.214624	0.354363	18.3004	19.6517	16.1528	18.0349	17.6198	18.5347	17.5824	17.9123
CCNA_03302	narX	nitrate/nitrite sensor histidine kinase narX	1949	3479457	3478474	-	NA	NA	-1.12581	-0.170959	0.101608	0.199832	70.7353	61.8955	68.9996	67.2101	67.6086	69.5531	62.9311	66.6976
CCNA_00507		cytochrome c1	280	522241	523086	+	NA	NA	-1.12579	-0.170939	0.0275732	0.0718574	2456	2470.28	2519.91	2482.06	2384.38	2385.22	2656.77	2475.45
CCNA_02712	hfaB	holdfast attachment protein hfaB	1572	2870859	2871872	+	NA	NA	-1.12572	-0.170853	0.247696	0.395434	206.295	202.739	225.194	211.409	221.594	198.927	213.235	211.252
CCNA_03667		hypothetical protein	2150.1	3829300	3829656	+	NA	NA	-1.12563	-0.170731	0.271535	0.422911	214.777	223.212	206.02	214.67	239.522	263.455	139.102	214.027
CCNA_03901		hypothetical protein	2389	2733704	2734027	+	NA	NA	-1.12551	-0.170583	0.295701	0.449402	59.7376	59.0791	65.3091	61.3753	57.8673	56.2321	72.0025	62.0339
CCNA_01844		DNA integration/recombination/inversion protein	1069	1976803	1976177	-	NA	NA	-1.12544	-0.17049	0.257189	0.406348	17.0671	13.5897	15.4572	15.3713	14.3459	16.227	14.9102	15.161
CCNA_00453		glucosamine-6-phosphate deaminase	250	460948	459857	-	NA	NA	-1.12516	-0.170129	0.0892399	0.180764	27.8647	33.4094	28.3019	29.8587	30.8622	30.985	27.6467	29.8313
CCNA_00114		MarR/EmrR-family transcriptional regulator	58	122547	122852	+	NA	NA	-1.12483	-0.169704	0.407677	0.564262	13.6842	15.2954	13.9006	14.2934	14.6975	14.885	13.1735	14.252
CCNA_01769		ABC transporter ATP-binding protein	1019	1898175	1896310	-	NA	NA	-1.12451	-0.169298	0.0337039	0.0841746	80.7854	80.9393	84.0823	81.9357	81.258	83.2773	81.3092	81.9482
CCNA_00852	tipR	transcriptional regulator TipR	485	927638	928252	+	NA	NA	-1.12432	-0.169056	0.0558352	0.125932	89.2702	94.0568	100.244	94.5235	94.8776	88.7779	101.945	95.2001
CCNA_R0046			2508	2177813	2177889	+	NA	NA	-1.12384	-0.168442	0.811084	0.877399	8.45935	8.57216	5.59404	7.54185	10.6197	0	12.2525	7.62406
CCNA_03392		phosphoribosylaminoimidazole carboxylase NCAIR mutase subunit	2001	3564845	3563760	-	NA	NA	-1.12353	-0.168033	0.239145	0.385203	103.249	97.0248	103.372	101.215	102.402	101.966	98.8776	101.082
CCNA_03120		chemotaxis protein cheW	1830	3268075	3268551	+	NA	NA	-1.12343	-0.167905	0.245947	0.393276	422.932	412.488	443.835	426.418	448.408	398.943	433.513	426.955
CCNA_02812		glutaredoxin	1631	2969819	2970106	+	NA	NA	-1.1233	-0.167742	0.461761	0.611685	13.2471	17.5015	16.8258	15.8581	17.6441	15.6099	15.188	16.1473
CCNA_01529		FlaG superfamily protein	882	1637293	1637661	+	NA	NA	-1.12238	-0.166566	0.111199	0.214065	413.82	440.525	457.59	437.312	455.71	386.019	473.93	438.553
CCNA_00206		succinyl-CoA:3-ketoacid-coenzyme A transferase subunit A	109	220931	221641	+	NA	NA	-1.12214	-0.166253	0.257203	0.406348	168.699	157.313	156	160.671	159.205	155.745	167.193	160.714
CCNA_02300	ftsX	cell division protein FtsX	1328	2446525	2447418	+	NA	NA	-1.12193	-0.165986	0.176161	0.304853	82.7483	86.3832	81.1253	83.4189	101.92	86.017	62.455	83.464
CCNA_01817	ntrX	nitrogen assimilation regulatory protein ntrX	1049	1943552	1944940	+	NA	NA	-1.12193	-0.165981	0.276139	0.427389	135.995	128.261	129.005	131.087	144.317	125.674	122.878	130.956
CCNA_01395	fzeA	electron transfer flavoprotein-ubiquinone oxidoreductase FzeA	806	1513437	1515113	+	NA	NA	-1.12152	-0.165454	0.0574093	0.128916	259.571	262.956	266.516	263.015	256.411	252.556	281.954	263.64
CCNA_03304		translation elongation factor G (EF-G)	1950	3483068	3480990	-	Pi-1950-3483753	TgrL_154	-1.12124	-0.165098	0.0148249	0.0422834	2557.72	2855.45	2739.06	2717.41	2591	2776.36	2797.08	2721.48
CCNA_00931		GTP cyclohydrolase II/3,4-dihydroxy-2-butanone-4-phosphate synthase	532	1006846	1008048	+	NA	NA	-1.12119	-0.16503	0.284309	0.436278	171.796	150.935	145.147	155.959	171.874	149.481	146.012	155.789
CCNA_01704		cytochrome c	987	1836139	1836501	+	NA	NA	-1.12115	-0.164973	0.537288	0.680321	19.7385	18.514	21.6557	19.9694	20.4348	22.8139	16.0667	19.7718
CCNA_03784		hypothetical protein	2231	3952418	3951525	-	NA	NA	-1.12093	-0.164701	0.430272	0.586748	23.5234	20.4715	18.2487	20.7479	23.1934	23.4892	15.0621	20.5816
CCNA_02626		D-alanine--D-alanine ligase	1518	2776684	2775710	-	NA	NA	-1.12073	-0.164442	0.258101	0.407278	119.298	114.164	115.803	116.422	122.387	114.242	112.686	116.438
CCNA_03383		multidrug/protein/lipid ABC transporter family, ATP-binding and permease protein	1995	3557088	3555235	-	NA	NA	-1.12073	-0.164433	0.0614306	0.135312	81.0071	82.6931	78.3535	80.6846	83.8002	82.572	75.6828	80.685
CCNA_00568		N-acetylglucosamine-6-phosphate deacetylase	315	587111	585948	-	NA	NA	-1.12064	-0.164328	0.298326	0.452002	9.59307	8.45432	6.7072	8.25153	8.22932	8.38512	7.58941	8.06795
CCNA_01668		sulfate transport system permease protein cysT	970	1790704	1791576	+	NA	NA	-1.12044	-0.164071	0.103749	0.202883	39.0118	38.0788	34.4766	37.1891	34.1216	41.6715	35.4663	37.0865
CCNA_R0006			2304	464754	464843	+	NA	NA	-1.11988	-0.163339	0.925262	#N/A	1.03392	0	0	0.34464	0	0.657258	0	0.219086
CCNA_R0162			2521	2466880	2466948	+	NA	NA	-1.11988	-0.163339	0.925262	#N/A	1.34859	0	0	0.449531	0	0.857293	0	0.285764
CCNA_03305		SSU ribosomal protein S7P	1950	3483656	3483183	-	Pi-1950-3483753	TgrL_154	-1.11979	-0.163226	0.0353197	0.087219	3896.24	3892.48	3714.23	3834.32	3649.28	3821	4058.76	3843.01
CCNA_R0158			1316	2428924	2429018	+	NA	NA	-1.11971	-0.163121	0.925365	#N/A	0	0	0.566765	0.188922	0.614822	0	0	0.204941
CCNA_03924		hypothetical protein	341	660031	659960	-	NA	NA	-1.11971	-0.163121	0.925365	#N/A	0	0	0.747815	0.249272	0.811224	0	0	0.270408
CCNA_R0182			2553	3288242	3288365	+	NA	NA	-1.11971	-0.163121	0.925365	#N/A	0	0	0.434215	0.144738	0.471033	0	0	0.157011
CCNA_01893		SnoaL-like domain protein	1094	2035334	2035876	+	NA	NA	-1.11964	-0.163036	0.687075	0.790826	2.91326	3.97824	3.27221	3.3879	4.19506	3.48601	2.36927	3.35011
CCNA_R0089			2576	3874441	3874516	+	NA	NA	-1.11928	-0.162575	0.831326	0.891102	2.44876	2.36862	1.41691	2.0781	2.30558	1.55666	2.25704	2.03976
CCNA_03329		hypothetical protein	1970.3	3510057	3509941	-	NA	NA	-1.11924	-0.162519	0.812789	0.878763	1.59065	2.05146	1.38058	1.67423	1.49764	2.02233	1.46611	1.66203
CCNA_01886		TonB-dependent receptor	1089	2028326	2025426	-	NA	NA	-1.11896	-0.162155	0.14241	0.258528	16.7437	17.3127	17.1123	17.0563	16.7513	17.7398	16.9998	17.1636
CCNA_03006		quinolinate synthetase A	1758	3159681	3160784	+	NA	NA	-1.11888	-0.162052	0.0855169	0.175093	134.775	143.327	147.677	141.926	138.19	150.776	139.139	142.702
CCNA_01599		hypothetical protein	930	1721103	1720927	-	NA	NA	-1.11877	-0.161916	0.351702	0.508342	52.0465	46.1056	46.542	48.2313	44.5486	48.4588	52.3328	48.4467
CCNA_03122		conserved membrane spanning protein	1831	3269481	3268804	-	NA	NA	-1.11868	-0.161799	0.121045	0.227484	74.9363	78.2367	72.9814	75.3848	73.3117	83.0588	70.0815	75.484
CCNA_02298	zitP	zinc-finger pilus regulatory protein ZitP	1327	2445762	2444803	-	NA	NA	-1.11842	-0.161467	0.283932	0.435991	199.773	183.141	194.955	192.623	196.093	197.732	185.115	192.98
CCNA_02471		cobalt-zinc-cadmium resistance protein czcC	1439	2613665	2614930	+	NA	NA	-1.11834	-0.161363	0.231722	0.376156	33.8107	29.8604	35.1721	32.9477	34.7865	31.0718	33.5347	33.131
CCNA_01723		3-methyl-2-oxobutanoate hydroxymethyltransferase	995	1849599	1850426	+	NA	NA	-1.1171	-0.15976	0.0488253	0.11322	122.048	133.345	117.179	124.19	116.111	126.451	132.588	125.05
CCNA_02336		lysophospholipase L2	1350	2477789	2476809	-	NA	NA	-1.11692	-0.159523	0.0512916	0.117765	71.2362	64.348	69.9241	68.5027	67.5176	67.8965	71.4293	68.9478
CCNA_00054		tRNA 2-methylthioadenosine synthase	22	58011	56665	-	NA	NA	-1.11691	-0.159509	0.0274322	0.0715844	182.997	187.722	182.753	184.491	179.474	191.732	185.607	185.604
CCNA_01558		4-deoxy-L-threo-5-hexosulose-uronate ketol-isomerase	901	1674964	1675803	+	NA	NA	-1.11676	-0.159316	0.0997412	0.197288	37.4427	39.0747	40.4461	38.9878	36.2965	42.2523	39.8207	39.4565
CCNA_01232		hypothetical protein	721	1360238	1359759	-	NA	NA	-1.11611	-0.158484	0.288853	0.44171	21.1307	19.3766	19.8545	20.1206	20.0778	19.348	21.4419	20.2892
CCNA_02207		hypothetical protein	1263	2354920	2355870	+	NA	NA	-1.1159	-0.158213	0.0202704	0.0554178	324.56	322.362	314.28	320.401	321.153	317.039	329.362	322.518
CCNA_01457		hypothetical protein	841	1567625	1567876	+	NA	NA	-1.11561	-0.157832	0.519363	0.664274	22.8939	25.0021	15.3836	21.0932	22.2507	21.3609	19.0595	20.8904
CCNA_02467	pssZ	polyisoprenylphosphate hexose-1-phosphotransferase pssZ	1436.1	2611620	2610967	-	NA	NA	-1.11544	-0.157619	0.104456	0.203862	568.704	600.326	530.852	566.627	546.036	550.288	615.062	570.462
CCNA_02869		hypothetical protein	1665	3020612	3020328	-	NA	NA	-1.1152	-0.157297	0.808106	0.87526	0	1.68435	1.13353	0.939294	1.43459	1.24533	0.300939	0.993618
CCNA_02576		phosphoribosylamidoimidazole-succinocarboxamide synthase	1488	2727918	2728676	+	NA	NA	-1.11514	-0.157229	0.101812	0.200084	436.821	478.064	476.355	463.747	462.879	448.598	492.119	467.865
CCNA_02577		phosphoribosylformylglycinamidine synthase, purS component	1488	2728727	2728966	+	NA	NA	-1.11503	-0.157076	0.0284554	0.0735749	534.278	504.793	519.806	519.626	508.151	558.998	498.882	522.01
CCNA_00760		two component sensor histidine kinase	428	820510	818810	-	NA	NA	-1.11456	-0.156477	0.0692223	0.148023	43.4903	39.5801	43.4286	42.1663	45.1195	43.2608	38.5223	42.3009
CCNA_01818		D-alanine aminotransferase	1049	1944941	1945804	+	NA	NA	-1.11416	-0.155956	0.0787525	0.163455	182.552	179.946	184.399	182.299	190.097	175.953	185.929	183.993
CCNA_00633	cheBII	receiver domain-glutamate methylesterase CheBII	351	679391	680467	+	P1-351-674267,P2-351-674275	TgrL_037	-1.1139	-0.155625	0.352039	0.508458	12.6144	12.313	10.9985	11.9753	13.5038	10.9848	11.3083	11.9323
CCNA_01643		arginine-tRNA-protein transferase	955	1764555	1763716	-	NA	NA	-1.11386	-0.155568	0.0446473	0.105175	157.193	147.084	135.76	146.679	157.702	140.841	143.355	147.299
CCNA_00596		RpoE-family sigma factor	330	628364	627846	-	NA	NA	-1.11385	-0.15555	0.258233	0.407324	41.9544	37.2286	43.3646	40.8492	39.614	39.4355	45.6105	41.5533
CCNA_02032	nuoB	NADH-quinone oxidoreductase chain B	1153	2177125	2176523	-	NA	NA	-1.11383	-0.155523	0.0295719	0.0759652	1123.27	1220.6	1126.41	1156.76	1121.57	1197.19	1180.69	1166.48
CCNA_02292		acetyltransferase	1325	2440519	2439791	-	NA	NA	-1.1134	-0.154966	0.144219	0.260645	45.0585	48.1522	50.2236	47.8114	54.5623	50.8766	39.0602	48.1664
CCNA_01032		RNA polymerase ECF-type sigma factor	597.1	1121440	1122033	+	NA	NA	-1.11328	-0.154814	0.0979923	0.194217	86.3167	93.3412	104.331	94.6631	93.3153	89.4269	105.549	96.0971
CCNA_02531		proline-rich hypothetical protein	1460	2680371	2679589	-	NA	NA	-1.11285	-0.154255	0.559768	0.697023	9.03195	9.50272	11.0023	9.84567	11.0401	11.7098	6.90085	9.88357
CCNA_01249		ABC-transporter substrate binding protein	730	1376633	1377439	+	P1-730-1375966	TgrL_075	-1.11267	-0.15403	0.113948	0.218295	46.8147	44.9109	41.2327	44.3194	49.1439	46.1791	37.7293	44.3507
CCNA_01563		2-dehydro-3-deoxygluconokinase	903	1680856	1681962	+	NA	NA	-1.11229	-0.15353	0.0441381	0.104327	204.01	195.572	210.993	203.525	196.593	201.88	218.874	205.782
CCNA_00352		integral membrane protein	192	369155	368358	-	NA	NA	-1.11191	-0.153042	0.060138	0.133196	1108.94	1136.86	1108.09	1117.96	1006.26	1128.95	1249.97	1128.39
CCNA_00942	flgL	flagellar hook-associated protein FlgL	540	1019351	1018428	-	NA	NA	-1.11178	-0.152865	0.123959	0.23153	101.311	102.931	110.249	104.83	116.437	89.242	112.686	106.122
CCNA_03431		membrane-bound lytic murein transglycosylase B	2025	3594318	3595619	+	NA	NA	-1.11168	-0.152742	0.295892	0.449434	171.526	154.575	159.832	161.978	170.155	164.057	155.001	163.071
CCNA_01853		hypothetical protein	1072	1985425	1985829	+	NA	NA	-1.1115	-0.152503	0.22831	0.371763	146.817	119.418	129.089	131.775	168.59	108.082	122.192	132.955
CCNA_02031	nuoC	NADH-quinone oxidoreductase chain C	1153	2176526	2175933	-	NA	NA	-1.11146	-0.152455	0.0632338	0.137977	1196.68	1300.62	1157.53	1218.28	1133.06	1195.81	1362.46	1230.44
CCNA_02942		nucleoside-diphosphate-sugar epimerase	1716	3102130	3103299	+	NA	NA	-1.11137	-0.152345	0.0354095	0.0873315	200.421	210.223	200.552	203.732	199.736	206.885	212	206.207
CCNA_02379		hypothetical protein	1379	2522988	2522509	-	NA	NA	-1.11127	-0.15221	0.0710892	0.151361	125.621	109.759	113.855	116.412	112.801	123.113	114.714	116.876
CCNA_01399		ammonium transporter/methylammonium transporter	807	1520088	1518556	-	NA	NA	-1.11124	-0.152168	0.0371125	0.0904143	145.012	143.613	153.134	147.253	153.888	149.098	143.729	148.905
CCNA_01882		SMP-30/gluconolaconase/LRE-like protein	1087	2021155	2022036	+	NA	NA	-1.1112	-0.152114	0.592615	0.718916	6.54113	6.73526	6.04356	6.43999	5.89379	7.44445	6.02902	6.45575
CCNA_00945		chemotaxis protein MotD	541	1022922	1023653	+	NA	NA	-1.111	-0.151859	0.353033	0.508779	53.0096	55.9884	62.9635	57.3205	71.5739	58.4259	43.9383	57.9794
CCNA_03306		SSU ribosomal protein S12P	1950	3484041	3483670	-	Pi-1950-3483753	TgrL_154	-1.11088	-0.151697	0.0619272	0.136178	4663.65	4826.54	4807.05	4765.74	4578.29	4611.88	5260.19	4816.78
CCNA_03810		organic solvent resistance transport system ATP-binding protein	2244	3974008	3974778	+	NA	NA	-1.11077	-0.151566	0.126305	0.234716	165.588	181.183	166.905	171.225	175.452	178.841	165.306	173.199
CCNA_01102		conserved hypothetical membrane protein	644	1208217	1208816	+	NA	NA	-1.11068	-0.15144	0.125778	0.234155	86.5391	79.5067	77.4437	81.1632	80.9926	77.8851	87.1971	82.0249
CCNA_01605		NADPH-dependent FMN reductase family protein	936	1725889	1725350	-	NA	NA	-1.1103	-0.150945	0.352335	0.508675	23.6078	25.78	22.7336	24.0405	22.6061	25.3044	25.5715	24.494
CCNA_00958		hypothetical protein	548	1037278	1035956	-	NA	NA	-1.11012	-0.150713	0.191941	0.325459	22.4368	20.6367	22.1394	21.7376	21.456	23.2499	21.0043	21.9034
CCNA_01499		acetyl-CoA acetyltransferase	864	1609534	1610736	+	NA	NA	-1.10996	-0.150509	0.284012	0.435991	11.8346	12.1706	12.0396	12.015	13.1576	11.9978	11.1933	12.1162
CCNA_02701		xanthine dehydrogenase large subunit	1565	2857321	2854982	-	NA	NA	-1.10969	-0.150158	0.0962204	0.19128	150.475	141.704	144.892	145.69	148.966	149.223	143.569	147.253
CCNA_00308	ctpA	protein tyrosine phosphatase CtpA	169	323024	323689	+	NA	NA	-1.10964	-0.150091	0.103352	0.202406	192.672	189.205	181.577	187.818	187.415	191.759	190.595	189.923
CCNA_01665		potassium-transporting ATPase C chain	969	1786463	1787056	+	NA	NA	-1.10958	-0.150011	0.269232	0.419985	33.2108	37.68	29.7313	33.5407	34.1206	33.56	34.2204	33.967
CCNA_01791		CTP synthase	1038	1917887	1919539	+	NA	NA	-1.10947	-0.149867	0.03042	0.0775926	455.638	461.927	443.901	453.822	448.114	459.735	470.14	459.329
CCNA_02922		hypothetical protein	1700	3082462	3082319	-	NA	NA	-1.10909	-0.14937	0.661802	0.774811	14.8626	17.9182	13.0868	15.2892	18.6581	14.7883	11.9122	15.1195
CCNA_02947	flmD	spsG-related polysaccharide biosynthesis protein	1720	3107558	3108547	+	NA	NA	-1.10874	-0.148927	0.279072	0.431033	21.5243	19.638	19.5248	20.229	22.6553	20.6737	17.1535	20.1608
CCNA_02072		ATP-dependent protease subunit	1178	2223019	2223858	+	NA	NA	-1.10853	-0.148648	0.186974	0.319098	63.4753	54.5046	57.6245	58.5348	56.6698	59.7166	60.8542	59.0802
CCNA_03281		Lrp-family transcriptional regulator	1935	3451086	3451583	+	P1-1935-3451002	TgrL_151	-1.10844	-0.148532	0.0771554	0.160985	491.61	513.176	543.616	516.134	485.092	503.277	582.118	523.496
CCNA_01555	uxaA	altronate dehydratase	900	1672134	1670626	-	NA	NA	-1.10839	-0.148464	0.353741	0.509429	10.7297	8.98685	8.06391	9.26017	9.21215	9.09446	9.32134	9.20932
CCNA_02333		lipid A biosynthesis lauroyl acyltransferase	1348	2475422	2474478	-	NA	NA	-1.10791	-0.147836	0.0544856	0.123734	98.8625	110.93	108.711	106.168	108.781	110.607	104.736	108.042
CCNA_02686		N-carbamoyl-L-amino acid hydrolase	1558	2839054	2840337	+	NA	NA	-1.10747	-0.147264	0.0517787	0.118677	134.579	142.255	139.261	138.698	140.152	141.065	141.677	140.965
CCNA_01051		TonB-dependent receptor	611	1148357	1151464	+	P1-611-1148214	TgrL_065	-1.10663	-0.146179	0.225227	0.368112	15.0896	15.3488	14.0843	14.8409	14.7336	15.8541	14.4326	15.0068
CCNA_01060	rsaD	type I protein secretion ATP-binding protein RsaD	618	1163016	1164752	+	NA	NA	-1.10644	-0.145919	0.0296757	0.0759853	317.997	330.322	320.731	323.017	336.897	330.093	316.654	327.882
CCNA_03571		CAAX amino terminal protease family	2100	3724626	3725417	+	NA	NA	-1.10643	-0.145909	0.401204	0.557552	13.7464	9.16744	11.6251	11.513	13.3483	11.4273	9.63803	11.4712
CCNA_03589	sigT	RNA polymerase EcfG family sigma factor sigT	2112	3744558	3743953	-	NA	NA	-1.10628	-0.145721	0.217892	0.35886	76.7763	71.5902	78.0985	75.4883	78.5522	74.0879	77.7004	76.7802
CCNA_02595		Zn finger TFIIB-family transcription factor	1498	2743458	2743138	-	NA	NA	-1.10605	-0.145413	0.127702	0.236746	150.45	154.406	146.935	150.597	145.383	162.533	150.962	152.959
CCNA_01003	fliO	flagellar biosynthesis protein FliO	580	1085081	1084761	-	NA	NA	-1.10602	-0.145381	0.147794	0.265761	154.218	154.779	178.134	162.377	167.4	155.531	175.009	165.98
CCNA_03310	nusG	transcription antitermination protein NusG	1952	3487006	3486449	-	NA	NA	-1.10582	-0.145118	0.0487055	0.11311	1603.08	1709.93	1506.15	1606.38	1549.91	1652.9	1688.92	1630.57
CCNA_00199	cpaL	TadG/vWA-family protein CpaL	104	212387	214267	+	NA	NA	-1.10577	-0.145053	0.0302119	0.0772081	346.141	346.856	352.911	348.636	366.099	342.34	354.196	354.212
CCNA_R0185			2557	3377939	3378229	+	NA	NA	-1.10571	-0.144972	0.541711	0.683357	10.8722	13.6094	10.5465	11.676	13.4479	11.79	10.021	11.753
CCNA_01085		DNA-cytosine methyltransferase	634	1191112	1190105	-	NA	NA	-1.10486	-0.14387	0.0467872	0.109521	524.438	532.605	536.557	531.2	502.611	535.9	581.569	540.027
CCNA_03808		organic solvent resistance transport system Ttg2C protein	2244	3972688	3973200	+	NA	NA	-1.10485	-0.143848	0.195768	0.330259	172.32	168.084	164.677	168.36	162.017	177.806	173.542	171.121
CCNA_01574		arsenic resistance protein arsH	911	1690173	1690907	+	NA	NA	-1.10474	-0.143709	0.123752	0.231254	67.6057	65.0667	62.1938	64.9554	63.8913	70.179	62.8963	65.6556
CCNA_01461		hypothetical protein	843	1568764	1569069	+	NA	NA	-1.10458	-0.143493	0.589814	0.717498	24.6316	29.8064	17.2437	23.8939	24.4322	27.0636	20.7412	24.079
CCNA_R0171			2538	2800063	2800304	+	NA	NA	-1.10455	-0.143463	0.633074	0.754123	25.378	26.2832	19.8016	23.821	25.3424	28.8433	17.0118	23.7325
CCNA_03233		Acetyl ornithine aminotransferase	1906	3399046	3397643	-	NA	NA	-1.1042	-0.142998	0.0877802	0.178264	49.6414	47.3972	49.3941	48.8109	53.624	44.6177	50.8864	49.7093
CCNA_00088		HerA helicase-related ATPase	41	97841	99385	+	NA	NA	-1.10296	-0.141375	0.336642	0.491778	141.236	123.972	122.008	129.072	138.289	130.903	123.517	130.903
CCNA_02190		penicillin-binding protein	1248	2340908	2343046	+	NA	NA	-1.10241	-0.140654	0.0630712	0.137851	108.192	102.645	110.379	107.072	112.911	105.917	108.503	109.11
CCNA_02543		LSU ribosomal protein L33P	1469	2692233	2692400	+	NA	NA	-1.10221	-0.140401	0.132027	0.243838	1057.37	940.08	1078.14	1025.19	979.031	1094.69	1058.31	1044.01
CCNA_01197		hypothetical protein	705	1321470	1321300	-	NA	NA	-1.10206	-0.140204	0.741138	0.827764	8.16253	8.07086	9.13121	8.45487	8.5392	7.61035	10.5329	8.89414
CCNA_02798		GntR-family transcriptional regulator	1625	2957080	2956406	-	P1-1625-2957080	TgrL_125	-1.10185	-0.139929	0.575706	0.709941	3.58426	4.53372	4.14788	4.08862	4.41306	4.38172	3.8119	4.20222
CCNA_01101		translation initiation factor 3 (IF-3)	643	1207945	1207424	-	NA	NA	-1.10184	-0.139918	0.117588	0.223023	2241.47	2395.15	2334.63	2323.75	2204.96	2247.37	2651.4	2367.91
CCNA_02679		conserved transmembrane protein	1553	2832590	2831838	-	NA	NA	-1.10156	-0.139547	0.158996	0.281031	84.8968	83.6724	85.0185	84.5292	88.8145	86.7266	82.6923	86.0778
CCNA_00866	xylX	fumarylacetoacetate hydrolase family protein	494	945817	944663	-	NA	NA	-1.10149	-0.139456	0.382512	0.5387	7.81483	7.74092	8.43768	7.99781	8.39459	8.70653	7.27726	8.12612
CCNA_02022	nuoH	NADH-quinone oxidoreductase chain H	1153	2169368	2168298	-	NA	NA	-1.10099	-0.138801	0.0779771	0.162356	1160.77	1143.85	1089.17	1131.26	1114.34	1148.38	1196.9	1153.21
CCNA_03561		ATP synthase gamma chain	2096	3717071	3716196	-	NA	NA	-1.10064	-0.138339	0.0696178	0.148628	1361.38	1413.27	1343.73	1372.79	1387.73	1402.26	1411.84	1400.61
CCNA_03973		hypothetical protein	1579	2889997	2890155	+	NA	NA	-1.10062	-0.138322	0.758963	0.839379	8.19333	7.17042	8.46583	7.94319	9.18367	8.18472	6.47303	7.94714
CCNA_02820		TadG-family protein	1637	2975365	2977254	+	NA	NA	-1.10024	-0.137824	0.343079	0.499345	97.927	99.5005	97.4011	98.2762	103.589	98.4009	99.0639	100.351
CCNA_00012	mutS	DNA mismatch repair protein MutS	7	11467	14178	+	NA	NA	-1.10023	-0.137803	0.0446646	0.105175	104.787	104.566	105.422	104.925	112.078	103.78	105.533	107.13
CCNA_03880		ligand-binding SRPBCC domain protein	772	1452580	1453074	+	NA	NA	-1.1001	-0.137632	0.302817	0.456708	28.3858	33.2149	27.302	29.6343	32.213	31.5484	26.51	30.0904
CCNA_01741		SSU ribosomal protein S6P	1002	1870539	1870159	-	NA	NA	-1.10004	-0.137557	0.0825831	0.169928	4264.31	4711.9	4607.01	4527.74	4438.71	4754.3	4676.25	4623.09
CCNA_00516		integral membrane protein	286	532432	531683	-	NA	NA	-1.09978	-0.137214	0.213879	0.353576	114.517	107.449	117.88	113.282	119.23	115.388	112.298	115.639
CCNA_01865		periplasmic multidrug efflux lipoprotein precursor	1078	1999438	2000526	+	NA	NA	-1.09964	-0.137025	0.193194	0.326862	28.3687	27.7709	29.0721	28.4039	28.8018	31.2876	26.6203	28.9032
CCNA_01154		hypothetical protein	674	1257902	1258591	+	NA	NA	-1.09943	-0.13675	0.228934	0.372547	75.5211	77.6588	64.6892	72.623	72.7985	74.2416	74.9535	73.9979
CCNA_02268		laminin G domain protein	1309	2421585	2420938	-	NA	NA	-1.09924	-0.136503	0.595067	0.721448	11.2008	9.90825	10.054	10.3877	11.5374	10.224	9.52974	10.4304
CCNA_00218		hypothetical protein	117	236877	236131	-	NA	NA	-1.09876	-0.135871	0.0882633	0.179061	311.297	301.552	303.955	305.601	314.559	285.788	337.559	312.636
CCNA_02541		MutT/nudix family phosphohydrolase	1468	2690943	2691671	+	NA	NA	-1.09836	-0.135356	0.433877	0.589428	26.2948	24.6935	23.4869	24.825	27.8821	26.0469	20.9419	24.9569
CCNA_02126		hypothetical protein	1212	2279405	2279620	+	NA	NA	-1.09834	-0.13533	0.210355	0.349062	115.024	103.064	106.688	108.259	111.138	114.472	103.239	109.616
CCNA_02180		iron-sulfur cluster assembly/repair protein ApbC	1243	2332653	2331553	-	NA	NA	-1.09831	-0.135285	0.0999752	0.197553	108.266	108.347	102.453	106.355	108.328	114.008	102.984	108.44
CCNA_01183		zinc dependent phospholipase C/S1-P1 nuclease-family protein	695	1302605	1303633	+	NA	NA	-1.09829	-0.13526	0.0551066	0.124715	245.428	250.225	237.452	244.368	244.417	253.744	251.552	249.904
CCNA_03023		TonB-dependent receptor	1765	3179086	3176921	-	NA	NA	-1.09812	-0.135033	0.269757	0.420638	308.887	217.442	257.928	261.419	293.632	201.82	305.572	267.008
CCNA_02413		acyl-CoA dehydrogenase	1402	2558163	2557000	-	NA	NA	-1.09799	-0.13487	0.356994	0.512619	103.845	93.9255	94.3634	97.378	100.659	99.351	97.557	99.1889
CCNA_00999	mopJ	PAS-family motility and cell cycle regulatory protein MopJ	578	1081984	1082481	+	NA	NA	-1.09769	-0.134465	0.149759	0.268683	164.804	157.122	166.826	162.917	165.607	163.206	172.569	167.127
CCNA_02677		glutathione S-transferase	1552	2830324	2830938	+	NA	NA	-1.09764	-0.134402	0.378325	0.53471	22.3932	23.0263	22.1499	22.5231	23.9331	21.93	23.5687	23.1439
CCNA_00929		Riboflavin-specific deaminase family protein	532	1005247	1006242	+	NA	NA	-1.09742	-0.13411	0.194871	0.329168	123.136	124.589	109.145	118.957	141.563	124.245	98.9428	121.584
CCNA_02888		nitrilotriacetate monooxygenase	1679	3036185	3037249	+	NA	NA	-1.0972	-0.133827	0.18801	0.320451	29.9691	28.1151	28.8172	28.9671	31.0962	28.2158	29.4751	29.5957
CCNA_03417		hydrolase	2017	3584764	3583841	-	NA	NA	-1.09707	-0.133657	0.394957	0.551129	15.0053	15.0013	15.034	15.0135	15.9927	16.3888	13.2736	15.2183
CCNA_01937	sufD	FeS assembly protein SufD	1118	2081191	2080163	-	NA	NA	-1.09706	-0.133637	0.0657897	0.142376	104.176	99.3087	102.976	102.153	105.407	104.567	103.605	104.526
CCNA_01338		glyoxalase family protein	772	1451802	1452257	+	NA	NA	-1.09696	-0.133511	0.436123	0.591262	47.1386	43.03	37.9024	42.6903	38.6826	40.0841	52.4763	43.7476
CCNA_01996		undecaprenyl pyrophosphate synthetase	1147.1	2143687	2142908	-	NA	NA	-1.09674	-0.133217	0.100456	0.198207	405.496	407.111	403.751	405.453	407.734	415.21	423.34	415.428
CCNA_01979	lexA	LexA repressor	1143	2123444	2124148	+	NA	NA	-1.09654	-0.132957	0.36445	0.520305	277.443	273.555	257.757	269.585	264.121	283.684	279.809	275.871
CCNA_02457		nitropropane dioxygenase/trans-enoyl-CoA reductase family protein	1430	2599438	2598431	-	NA	NA	-1.09631	-0.132651	0.0934256	0.186851	69.2357	69.6488	67.517	68.8005	68.0269	69.5989	74.6213	70.749
CCNA_01595		hypothetical protein	927	1716435	1715941	-	NA	NA	-1.09621	-0.132527	0.411308	0.568331	16.1668	17.456	18.4914	17.3714	17.3454	19.4787	16.9803	17.9348
CCNA_00086	gdhZ	NAD-specific glutamate dehydrogenase GdhZ	39	96290	91467	-	NA	NA	-1.09618	-0.132486	0.0768963	0.160613	481.274	465.661	475.152	474.029	482.92	468.321	505.218	485.487
CCNA_01113		rhodanese-related sulfurtransferase	650	1219086	1218139	-	NA	NA	-1.09568	-0.131821	0.181318	0.311732	85.2003	85.0072	82.9222	84.3766	82.3135	85.9843	92.1007	86.7995
CCNA_00635		CHASE2 membrane receptor	352	682056	683531	+	P1-352-681907,Pi-352-683459,Pi-352-683469,Pi-352-683508	TgrL_038,TgrL_039	-1.09567	-0.131814	0.171834	0.298213	203.632	225.507	234.449	221.196	229.636	220.342	231.503	227.16
CCNA_02767		conjugal transfer protein TrbI	1608	2928432	2927176	-	NA	NA	-1.09559	-0.131705	0.157002	0.278896	26.8721	27.019	24.7154	26.2021	26.5787	26.4472	27.5657	26.8639
CCNA_00257		adenosylhomocysteinase	141	271567	270176	-	NA	NA	-1.09547	-0.131556	0.0752322	0.158056	1801.03	1913.39	1908.05	1874.16	1774.99	1941.18	2045.85	1920.67
CCNA_02293		thiol:disulfide interchange protein tlpA	1325	2441148	2440516	-	NA	NA	-1.09547	-0.131546	0.100224	0.197946	223.591	224.474	232.808	226.958	241.199	226.24	231.83	233.09
CCNA_02702		xanthine dehydrogenase small subunit	1565	2858762	2857314	-	NA	NA	-1.09523	-0.131231	0.393028	0.548824	124.777	126.843	121.397	124.339	130.038	137.534	114.298	127.29
CCNA_00448	cheU	cheU protein	246	453868	454251	+	NA	NA	-1.09506	-0.131006	0.106121	0.206501	451.452	454.57	480.237	462.086	516.395	466.602	438.889	473.962
CCNA_01332	rplQ	LSU ribosomal protein L17P	767	1445475	1445888	+	NA	NA	-1.09504	-0.13099	0.0968906	0.192419	2172.36	2223.96	2092.19	2162.83	2092.53	2251.11	2308.06	2217.23
CCNA_02067		conserved membrane spanning protein	1176	2219416	2218802	-	NA	NA	-1.09486	-0.130742	0.108767	0.210716	363.889	361.299	387.492	370.893	368.588	361.556	413.079	381.075
CCNA_01936		cysteine desulfurase/selenocysteine lyase	1118	2080163	2078937	-	NA	NA	-1.09399	-0.129606	0.1149	0.219462	121.719	127.248	123	123.989	129.574	124.911	128.057	127.514
CCNA_03876	rho	transcription termination factor rho	2282	4039866	4038433	-	NA	NA	-1.09374	-0.129276	0.0719366	0.152509	454.947	480.752	451.805	462.501	448.121	480.238	496.364	474.908
CCNA_03126		non-hemolytic phospholipase C	1833	3272461	3274521	+	NA	NA	-1.09334	-0.128745	0.286314	0.438335	18.15	19.2156	16.7458	18.0372	20.2345	18.4836	16.5626	18.4269
CCNA_00679		transposase, IS116/IS110/IS902 family	2309	735544	736479	+	NA	NA	-1.09325	-0.12862	0.716447	0.812342	18.3918	14.3602	5.17718	12.6431	14.5396	5.8142	18.4181	12.924
CCNA_02283		HNH endonuclease family protein	1320	2433960	2433397	-	NA	NA	-1.09318	-0.128526	0.31844	0.471008	76.3891	69.8995	70.4537	72.2474	76.7383	70.0609	75.2748	74.0247
CCNA_01441		SSU ribosomal protein S9P	832	1553343	1553816	+	NA	NA	-1.09285	-0.128099	0.113879	0.218269	3417.04	3392.31	3273.04	3360.8	3222.06	3412.04	3719.13	3451.08
CCNA_01497		ADP-L-glycero-D-manno-heptose-6-epimerase	863	1606954	1607955	+	NA	NA	-1.09236	-0.127445	0.384961	0.540421	112.834	111.866	101.989	108.896	110.696	104.374	121.033	112.034
CCNA_01618		uracil-DNA glycosylase	945	1740415	1739738	-	NA	NA	-1.09232	-0.127401	0.168985	0.294366	103.484	100.982	110.385	104.95	104.583	98.4142	121.947	108.315
CCNA_02730		glutathione S-transferase	1581	2893514	2894161	+	NA	NA	-1.09211	-0.127115	0.163808	0.286927	55.7168	57.9679	52.9287	55.5378	57.2363	53.5848	61.5462	57.4558
CCNA_00841		carboxylesterase type B	479	913419	911803	-	NA	NA	-1.09209	-0.127097	0.490205	0.638245	8.05652	6.71671	7.49202	7.42175	8.01893	7.82856	6.63015	7.49255
CCNA_00003		shikimate 5-dehydrogenase	1	1700	2557	+	NA	NA	-1.09173	-0.126621	0.183208	0.314025	72.5552	79.5172	77.7518	76.6081	88.8375	80.5256	66.9747	78.7793
CCNA_03457		horizontally transferred transmembrane domain (HTTM) protein	2042	3621267	3620488	-	NA	NA	-1.09152	-0.126338	0.431484	0.587996	11.2141	14.5397	12.4252	12.7263	14.7518	13.7266	10.7759	13.0848
CCNA_00380		conserved hypothetical cytosolic protein	209	397418	396879	-	NA	NA	-1.09133	-0.126093	0.43607	0.591262	51.0067	55.7825	49.1563	51.9819	61.1122	63.0968	35.8954	53.3681
CCNA_02346		arabinose-5-phosphate isomerase	1356	2485222	2486178	+	NA	NA	-1.09126	-0.126001	0.157881	0.279831	151.782	151.549	153.314	152.215	154.717	148.038	168.757	157.171
CCNA_02594		heat shock endopeptidase HtpX	1498	2743128	2742178	-	NA	NA	-1.09076	-0.125332	0.284622	0.43629	70.7436	72.3721	61.3161	68.1439	60.742	79.2441	70.0752	70.0204
CCNA_00007		SSU ribosomal protein S20P	3	4960	5235	+	NA	NA	-1.09031	-0.124736	0.115905	0.220762	2965.22	2867.85	2886.43	2906.5	2715.55	3013.81	3244.88	2991.41
CCNA_00747	tipF	cyclic-di-GMP phosphodiesterase, flagellum assembly factor TipF	418	804953	803595	-	NA	NA	-1.0901	-0.124456	0.159383	0.281357	290.73	273.312	276.305	280.116	270.25	285.189	309.937	288.459
CCNA_01187		RNA polymerase ECF-type sigma factor	698	1305189	1305740	+	NA	NA	-1.09004	-0.124382	0.219175	0.360624	90.0185	90.7686	93.0542	91.2804	98.5108	97.6242	85.1462	93.7604
CCNA_03798		tRNA 2-methylthioadenosine synthase-like protein	2240	3962495	3961164	-	NA	NA	-1.08984	-0.12412	0.416387	0.572351	78.033	91.5843	85.4126	85.01	89.0592	93.304	80.7452	87.7028
CCNA_00002		septum formation protein Maf	1	1104	1703	+	NA	NA	-1.08983	-0.124105	0.317005	0.469865	132.29	152.313	146.003	143.535	140.374	147.291	158.241	148.636
CCNA_00991		nodulation protein N	570	1072560	1072114	-	NA	NA	-1.08919	-0.123251	0.512903	0.659354	41.6344	42.017	41.5564	41.7359	43.1201	39.7001	47.7766	43.5323
CCNA_01940	sufB	ABC transporter-associated protein SufB	1118	2083785	2082316	-	NA	NA	-1.0888	-0.122737	0.0796135	0.164678	142.744	153.686	150.943	149.124	148.841	148.205	165.467	154.171
CCNA_03582		3'(2'),5'-bisphosphate nucleotidase CysQ	2109	3739671	3738874	-	NA	NA	-1.08857	-0.122437	0.210539	0.349221	43.378	40.4546	42.1025	41.9784	44.0623	47.2929	37.5099	42.955
CCNA_01421		6,7-dimethyl-8-ribityllumazine synthase	818.1	1538581	1539045	+	NA	NA	-1.08854	-0.122392	0.126183	0.234687	620.552	619.794	573.164	604.503	602.043	578.048	690.752	623.614
CCNA_03781	acnA	aconitate hydratase	2229	3950007	3947320	-	NA	NA	-1.08851	-0.122355	0.110215	0.212793	714.478	765.69	723.07	734.413	723.93	762.016	786.778	757.575
CCNA_02526		dihydroorotase	1458	2674741	2676042	+	NA	NA	-1.08818	-0.121918	0.187888	0.320381	94.3393	96.1833	99.001	96.5078	105.063	100.043	93.7384	99.6146
CCNA_02000		SSU ribosomal protein S2P	1147	2147134	2146328	-	NA	NA	-1.08784	-0.121472	0.122815	0.229936	2454.2	2728.56	2608.47	2597.07	2568.44	2719.22	2756.04	2681.23
CCNA_03712		ExoD-family ABC transport membrane permease	2181.1	3878295	3877681	-	NA	NA	-1.08783	-0.121458	0.215692	0.355681	123.163	124.596	123.532	123.763	140.179	121.096	121.748	127.674
CCNA_02606		hybrid sensor histidine kinase/receiver domain protein	1505	2753765	2751246	-	NA	NA	-1.08778	-0.121388	0.206744	0.345243	12.7394	12.5011	12.4565	12.5656	13.9299	11.6663	13.4437	13.0133
CCNA_03871	gidA	tRNA uridine 5-carboxymethylaminomethyl modification enzyme GidA	2280.1	4034791	4032935	-	NA	NA	-1.08769	-0.12127	0.192018	0.325459	174.53	187.318	171.096	177.648	181.169	184.722	184.745	183.545
CCNA_02578		TetR-family transcriptional regulator	1489	2729842	2729198	-	NA	NA	-1.08745	-0.120946	0.258935	0.408269	33.4702	35.91	35.6447	35.0083	36.9465	36.6842	35.3708	36.3338
CCNA_01621		DNA-directed RNA polymerase omega chain	946.1	1741687	1742046	+	NA	NA	-1.08728	-0.12072	0.11266	0.216351	1630.23	1806.82	1825.71	1754.26	1722.55	1814.52	1902.61	1813.23
CCNA_02267		serine hydrolase family protein	1308	2420364	2420987	+	NA	NA	-1.08725	-0.120682	0.618423	0.741583	4.17545	4.71194	5.43604	4.77447	5.52256	4.64504	4.94813	5.03858
CCNA_02954		11-cis retinol dehydrogenase	1723	3113547	3114398	+	NA	NA	-1.08708	-0.120453	0.501212	0.647972	11.3586	13.2406	13.6503	12.7498	14.6706	13.7469	11.174	13.1971
CCNA_00075		3-ketoacyl-CoA thiolase	32	79908	78703	-	NA	NA	-1.08692	-0.120247	0.180536	0.310821	135.644	138.42	128.356	134.14	141.468	133.904	140.528	138.633
CCNA_01556		LacI-family transcriptional regulator	901	1672295	1673368	+	NA	NA	-1.08687	-0.120185	0.154677	0.275755	387.807	382.937	400.16	390.301	398.905	394.85	417.339	403.698
CCNA_01231		Formylglycine-generating sulfatase	720	1358738	1359754	+	NA	NA	-1.0867	-0.119957	0.315943	0.468819	16.195	13.8655	16.571	15.5439	15.3917	16.5187	16.3608	16.0904
CCNA_02711	hfaA	holdfast attachment protein hfaA	1572	2870419	2870862	+	NA	NA	-1.08662	-0.119853	0.167998	0.293163	161.166	143.255	164.438	156.287	167.594	147.35	170.376	161.774
CCNA_00996		enoyl-CoA hydratase	575	1078807	1079691	+	NA	NA	-1.08662	-0.119848	0.302765	0.456708	19.3466	18.51	16.6699	18.1755	19.3374	19.9183	15.9906	18.4154
CCNA_02659		two-component receiver domain protein	1539	2811763	2812125	+	NA	NA	-1.08613	-0.119191	0.303801	0.457843	176.108	162.658	191.49	176.752	167.662	170.29	211.702	183.218
CCNA_01000		hypothetical protein	578	1082537	1082725	+	NA	NA	-1.08609	-0.11914	0.847253	0.899794	10.8315	2.85739	1.42441	5.03778	4.01749	3.75576	7.26075	5.01133
CCNA_R0051			2409	2404309	2404501	+	NA	NA	-1.08603	-0.119065	0.435822	0.591259	57.3745	50.6779	47.1472	51.7332	56.895	51.7974	48.4387	52.377
CCNA_01506		cystine transport ATP-binding protein	869	1617545	1616805	-	NA	NA	-1.08602	-0.119046	0.414136	0.57018	55.254	49.154	63.7247	56.0442	61.4034	51.0905	61.924	58.1393
CCNA_03178		MerR-family transcriptional regulator	1868	3338066	3337710	-	NA	NA	-1.08572	-0.118653	0.473659	0.62433	26.8472	25.2122	20.9639	24.3411	24.0504	26.8426	23.0636	24.6522
CCNA_02610		glyoxalase family protein	1507	2756849	2757226	+	NA	NA	-1.08556	-0.118434	0.500806	0.647659	92.0681	80.3243	46.7206	73.0377	72.6238	78.245	74.4227	75.0972
CCNA_02456		ribonuclease III	1429	2598337	2597600	-	NA	NA	-1.08551	-0.118372	0.661344	0.774505	8.95224	9.35039	8.68195	8.99486	7.67695	11.5421	8.60001	9.27302
CCNA_03242		succinic semialdehyde dehydrogenase	1907	3408723	3407266	-	NA	NA	-1.08504	-0.117749	0.337297	0.492197	26.9968	23.0061	25.6657	25.2229	28.2025	26.3309	23.1184	25.884
CCNA_01892		short chain dehydrogenase	1094	2033679	2035319	+	NA	NA	-1.085	-0.117696	0.539119	0.681174	5.7839	5.59462	4.03574	5.13809	5.73047	5.5152	4.3903	5.21199
CCNA_02285	greB	transcription elongation factor GreB	1321	2435298	2434816	-	NA	NA	-1.0849	-0.11756	0.53592	0.679214	38.5312	36.4006	39.3508	38.0942	41.3573	42.4972	33.2061	39.0202
CCNA_00494		transport protein	274	511566	512027	+	NA	NA	-1.08489	-0.117545	0.143705	0.260203	143.607	142.869	145.445	143.974	146.905	146.987	155.013	149.635
CCNA_01960		acetyl-CoA carboxylase biotin carboxyl carrier protein subunit	1131	2104350	2104862	+	NA	NA	-1.08483	-0.117472	0.269157	0.419985	258.117	283.767	298.391	280.092	304.679	323.209	242.423	290.104
CCNA_01538		pyruvate phosphate dikinase	887	1646212	1648902	+	NA	NA	-1.08475	-0.11736	0.113851	0.218269	798.712	784.637	799.096	794.148	830.085	786.247	849.9	822.078
CCNA_01730		amidophosphoribosyltransferase	998	1859759	1858257	-	NA	NA	-1.08446	-0.116982	0.0821713	0.169219	317.977	330.846	312.201	320.342	326.199	329.141	340.332	331.891
CCNA_01296	stpX	stalk-specific protein X	759	1422046	1420118	-	NA	NA	-1.08367	-0.11592	0.147066	0.265078	128.122	126.543	132.332	128.999	148.064	133.854	119.025	133.648
CCNA_01659		queuine tRNA-ribosyltransferase	965	1779993	1781108	+	NA	NA	-1.08362	-0.115862	0.18882	0.321555	130.991	133.936	123.462	129.463	130.424	140.462	131.111	133.999
CCNA_01931		TetR-family transcriptional regulator	1117	2076486	2077046	+	NA	NA	-1.08346	-0.11564	0.496672	0.643575	18.7433	20.3226	19.9631	19.6763	22.0722	20.5613	18.4989	20.3775
CCNA_02369		alpha-amylase	1372	2513830	2512016	-	NA	NA	-1.08333	-0.115469	0.331958	0.486457	19.2771	21.4894	19.5198	20.0954	21.2715	21.6406	19.6108	20.841
CCNA_01223		acyl-CoA synthetase	717	1350724	1349006	-	NA	NA	-1.08325	-0.115363	0.164999	0.288694	101.443	101.544	99.197	100.728	104.822	101.892	106.873	104.529
CCNA_02027	nuoE	NADH-quinone oxidoreductase chain E	1153	2173937	2173251	-	NA	NA	-1.0832	-0.115305	0.0990533	0.196124	776.117	834.044	762.732	790.965	786.087	825.303	849.312	820.234
CCNA_03850		imidazoleglycerol-phosphate dehydratase	2271	4015962	4016552	+	NA	NA	-1.08279	-0.114747	0.117199	0.222689	448.889	489.788	458.164	465.614	452.539	462.916	534.488	483.315
CCNA_01098		LSU ribosomal protein L35P	641	1203984	1203784	-	NA	NA	-1.08276	-0.114708	0.286742	0.438821	2061.51	2055.1	2222.55	2113.05	1931.54	2029.75	2611.43	2190.91
CCNA_01381		valyl-tRNA synthetase	796	1495472	1498192	+	NA	NA	-1.08264	-0.114554	0.101457	0.199784	289.623	300.4	287.359	292.461	297.579	299.44	313.347	303.455
CCNA_01139		conserved hypothetical cytosolic protein	666	1241418	1243241	+	NA	NA	-1.08239	-0.114219	0.132753	0.244493	121.979	122.543	128.29	124.271	130.746	125.052	131.849	129.216
CCNA_03241		glutamate-1-semialdehyde 2,1-aminomutase	1906	3407138	3405738	-	NA	NA	-1.08217	-0.113929	0.479863	0.629631	16.7376	11.0502	16.1028	14.6302	17.5516	14.0177	13.7742	15.1145
CCNA_02466		UDP-glucose 4-epimerase	1436.1	2610925	2609942	-	NA	NA	-1.0817	-0.113297	0.445718	0.597535	118.869	128.304	105.606	117.593	115.926	124.318	125.862	122.035
CCNA_02068		Mth938-like membrane protein	1177	2219865	2219512	-	NA	NA	-1.08164	-0.113221	0.351531	0.508281	239.729	241.885	220.846	234.153	229.178	220.237	280.804	243.406
CCNA_00677		LSU ribosomal protein L1P	368	734571	733882	-	NA	NA	-1.08147	-0.112997	0.155635	0.276886	3721.57	4157.4	3835.47	3904.81	3747.68	3943.89	4468.49	4053.36
CCNA_01856		ferrichrome-iron receptor	1074	1987428	1989626	+	NA	NA	-1.08136	-0.112845	0.604825	0.730686	45.2781	29.9343	31.5123	35.5749	59.1518	26.9	24.8059	36.9526
CCNA_03562	atpA	ATP synthase alpha chain	2096	3718638	3717106	-	NA	NA	-1.08131	-0.11278	0.0903371	0.182426	1944.7	2070.59	1987.58	2000.95	1992.96	2109.53	2130.71	2077.73
CCNA_02476	vanA	vanillate demethylase oxygenase subunit A vanA	1441	2620910	2621986	+	NA	NA	-1.08102	-0.112392	0.662677	0.775147	6.5664	7.35438	5.39926	6.44002	6.23671	6.64581	7.24685	6.70979
CCNA_01695		TonB-dependent outer membrane receptor	982	1826589	1823677	-	NA	NA	-1.08089	-0.112216	0.335791	0.490724	16.1317	15.9849	15.3229	15.8132	16.3214	16.6717	16.2231	16.4054
CCNA_02097		periplasmic glucan glucosyltransferase	1193	2245508	2247499	+	NA	NA	-1.08061	-0.11184	0.19089	0.323964	209.836	201.463	210.262	207.187	225.921	203.413	216.787	215.374
CCNA_03464		glycine cleavage system H protein	2045	3628103	3627738	-	NA	NA	-1.08051	-0.111717	0.0959442	0.190827	1772.83	1715.06	1658.24	1715.38	1843.53	1735.97	1764.8	1781.43
CCNA_01596	uvrD	DNA helicase II	927	1718895	1716478	-	NA	NA	-1.08046	-0.111642	0.103144	0.202099	109.909	108.967	104.1	107.659	111.309	113.683	110.384	111.792
CCNA_02598		toxin protein relE2	1501	2745274	2744972	-	NA	NA	-1.08045	-0.111627	0.522386	0.666416	42.0734	39.4093	42.1146	41.1991	39.9026	48.4158	39.3456	42.5547
CCNA_02295		hypothetical protein	1326	2442546	2442866	+	NA	NA	-1.08023	-0.111338	0.433281	0.589138	155.378	169.734	146.935	157.349	194.512	180.592	115.158	163.421
CCNA_02636		hypothetical protein	1526	2787593	2787991	+	NA	NA	-1.08	-0.111036	0.384153	0.53986	49.908	50.5306	50.3341	50.2576	54.1629	53.0748	49.225	52.1543
CCNA_03495		D-beta-hydroxybutyrate dehydrogenase	2065	3655060	3654263	-	NA	NA	-1.07996	-0.110974	0.239463	0.385558	213.159	201.671	192.16	202.33	215.407	220.157	193.031	209.532
CCNA_01061	rsaE	type I secretion adaptor protein RsaE	619	1164820	1166130	+	NA	NA	-1.07992	-0.110918	0.101572	0.199832	547.457	571.582	556.169	558.403	590.853	565.407	586.766	581.009
CCNA_03570		repair PSII-family membrane protein	2100	3723935	3724624	+	NA	NA	-1.07979	-0.110748	0.646526	0.76348	11.0585	10.6966	11.4708	11.0753	13.4593	10.2875	10.6899	11.4789
CCNA_03200		hybrid sensor histidine kinase/receiver domain protein	1885	3361634	3359910	-	NA	NA	-1.07973	-0.110672	0.10869	0.21067	126.39	127.211	126.039	126.546	135.879	126.399	132.952	131.744
CCNA_03123		ArsR-family transcriptional regulator	1831	3269770	3269474	-	NA	NA	-1.07965	-0.110567	0.502544	0.649482	43.2367	42.0238	42.0589	42.4398	43.6586	47.9997	39.5629	43.7404
CCNA_01861		hypothetical protein	1076	1995291	1996484	+	NA	NA	-1.0795	-0.110367	0.203571	0.340876	60.9441	60.7589	62.5008	61.4013	67.8982	63.1166	60.4827	63.8325
CCNA_02388		ribose 5-phosphate isomerase	1383	2532848	2532165	-	NA	NA	-1.0795	-0.110363	0.163055	0.285924	144.069	132.818	153.341	143.409	147.301	142.781	158.62	149.567
CCNA_03263		TonB-dependent receptor	1920	3431964	3434777	+	NA	NA	-1.07935	-0.110161	0.295949	0.449434	20.965	21.3024	20.0714	20.7796	22.7489	21.0631	20.939	21.5837
CCNA_02095		NAD/NADH-dependent eicosanoid dehydrogenase	1191	2243761	2244786	+	NA	NA	-1.07927	-0.11006	0.312262	0.465451	82.3508	82.2877	83.4928	82.7105	82.3179	89.537	86.8544	86.2364
CCNA_01368		acyl-CoA dehydrogenase	789	1483373	1484587	+	NA	NA	-1.07918	-0.109938	0.444173	0.597263	92.2104	91.5633	88.5856	90.7864	93.7895	95.2294	94.3091	94.4427
CCNA_00266		3-ketoacyl-CoA thiolase	150	280837	279599	-	NA	NA	-1.07906	-0.109775	0.268874	0.419825	41.1565	41.8922	41.6748	41.5745	41.8615	47.8859	39.8034	43.1836
CCNA_02788		Xre-family transcriptional regulator	1618	2945736	2945506	-	NA	NA	-1.079	-0.109689	0.722808	0.817447	10.4735	9.35144	10.7219	10.1823	10.3668	10.4991	11.1387	10.6682
CCNA_02025		hypothetical protein	1153	2173028	2172762	-	NA	NA	-1.07855	-0.109087	0.175956	0.304765	245.004	254.404	270.222	256.543	267.977	263.863	275.292	269.044
CCNA_00223		esterase lipase Family protein	120	239869	240651	+	NA	NA	-1.07854	-0.109078	0.221659	0.363551	48.4873	45.5977	43.803	45.9627	49.1583	48.8033	44.253	47.4049
CCNA_01868		2H phosphodiesterase family protein	1079	2005987	2005193	-	NA	NA	-1.07841	-0.108908	0.49924	0.646479	16.8548	15.0956	18.0153	16.6552	15.9428	19.0481	17.1535	17.3815
CCNA_01475	ompW	OmpW family outer membrane cation channel	850	1582599	1583243	+	NA	NA	-1.0778	-0.108085	0.487219	0.635348	12.9841	15.8153	16.445	15.0815	15.5755	16.0493	16.7546	16.1265
CCNA_03121		hypothetical protein	1831	3268819	3268559	-	NA	NA	-1.07753	-0.107724	0.292518	0.445934	120.149	116.792	116.762	117.901	125.096	120.12	123.558	122.925
CCNA_00382	ccrM	adenine-specific methyltransferase ccrM	211	399713	398637	-	NA	NA	-1.07737	-0.107512	0.24822	0.396111	357.869	380.645	411.744	383.419	436.353	385.402	378.668	400.141
CCNA_03546		rRNA large subunit methyltransferase	2090.1	3702556	3703077	+	NA	NA	-1.07721	-0.107302	0.309979	0.46328	120.149	110.584	110.677	113.803	126.327	111.734	116.329	118.13
CCNA_03462		glycine cleavage system protein P, C-terminal domain	2045	3626276	3624696	-	NA	NA	-1.07708	-0.107132	0.179559	0.30965	757.901	755.055	789.42	767.458	848.931	777.859	774.404	800.398
CCNA_02551		hypothetical protein	1471	2699236	2699430	+	NA	NA	-1.07689	-0.106868	0.710027	0.807609	31.4948	34.4645	31.7534	32.5709	36.243	37.9187	25.9502	33.3706
CCNA_01322	rplR	LSU ribosomal protein L18P	764	1439060	1439410	+	NA	NA	-1.07686	-0.106829	0.263779	0.413434	3858.91	3640.14	3340.55	3613.2	3364.54	3631.1	4290.83	3762.15
CCNA_01619		NYN domain protein	945	1741014	1740418	-	NA	NA	-1.0767	-0.106613	0.180553	0.310821	164.596	159.31	179.656	167.854	166.517	173.496	186.907	175.64
CCNA_02017	nuoL	NADH-quinone oxidoreductase chain L	1153	2166325	2164265	-	NA	NA	-1.07661	-0.106489	0.11041	0.21296	1309.65	1331.96	1300.61	1314.07	1308.44	1342.84	1459.17	1370.15
CCNA_02385		3-deoxy-7-phosphoheptulonate synthase	1382	2529388	2528009	-	NA	NA	-1.07635	-0.106141	0.217074	0.35781	109.843	103.748	105.149	106.247	108.309	111.577	112.492	110.793
CCNA_02658		3-hydroxybutyryl-CoA dehydratase	1538	2811589	2810792	-	NA	NA	-1.07622	-0.105979	0.480544	0.629717	134.682	142.418	143.85	140.317	148.509	134.17	158.315	146.998
CCNA_01151		DeoR-family transcriptional regulator	674	1254720	1255703	+	NA	NA	-1.07614	-0.105872	0.441959	0.595298	18.5349	20.8554	21.7231	20.3711	22.9121	22.4229	18.5656	21.3002
CCNA_00207		succinyl-CoA:3-ketoacid-coenzyme A transferase subunit B	109	221641	222282	+	NA	NA	-1.07607	-0.105777	0.275622	0.426755	133.926	120.851	124.459	126.412	132.374	123.835	139.606	131.938
CCNA_01524	flbA	FlbA protein	878	1634067	1632277	-	NA	NA	-1.076	-0.105681	0.233748	0.378776	88.169	91.5656	90.9703	90.235	96.9229	87.0289	99.4158	94.4558
CCNA_01941		cysteine desulfhydrase/Selenocysteine lyase	1118	2084924	2083785	-	NA	NA	-1.07555	-0.105071	0.190827	0.323964	85.6249	87.2179	83.2672	85.37	91.6598	97.8103	77.3414	88.9372
CCNA_02789		Xre-family transcriptional regulator	1619	2946023	2945814	-	NA	NA	-1.07526	-0.104689	0.801198	0.870992	11.0777	9.42937	5.64066	8.71592	8.34402	10.1405	7.35151	8.61203
CCNA_00992		hypothetical protein	571	1073638	1072625	-	NA	NA	-1.07521	-0.104615	0.328282	0.481708	31.0176	26.3336	28.7798	28.7103	30.0681	29.985	29.2659	29.773
CCNA_03657		tryptophan synthase alpha chain	2147	3819258	3818431	-	NA	NA	-1.07518	-0.104574	0.144499	0.260904	270.28	277.487	267.913	271.893	287.949	287.979	275.948	283.959
CCNA_02889		peptidyl-prolyl cis-trans isomerase	1680	3037959	3037453	-	NA	NA	-1.07474	-0.103994	0.403837	0.560264	161.695	177.175	143.156	160.675	197.689	172.559	132.965	167.738
CCNA_02087		deoxyguanosinetriphosphate triphosphohydrolase	1183	2237541	2236357	-	NA	NA	-1.07465	-0.103866	0.26582	0.416139	134.593	130.087	135.765	133.482	147.031	131.734	140.051	139.605
CCNA_00276		hypothetical protein	155	290096	289617	-	NA	NA	-1.07433	-0.103441	0.525148	0.669293	39.7413	36.5031	23.6683	33.3042	36.3834	39.5587	27.5171	34.4864
CCNA_01473	fixI	E1-E2 cation pump ATPase fixI	849	1580130	1582304	+	NA	NA	-1.07432	-0.103425	0.588516	0.717151	5.81847	6.15225	4.45594	5.47555	5.69311	6.1193	5.16578	5.6594
CCNA_01972		anthranilate synthase component I	1139	2117381	2118922	+	NA	NA	-1.07429	-0.103387	0.210873	0.349629	250.856	247.336	246.657	248.283	261.435	252.494	264.923	259.618
CCNA_00232		hypothetical protein	128	247953	247537	-	NA	NA	-1.07393	-0.102904	0.27671	0.428105	112.244	111.376	116.853	113.491	126.481	117.455	111.889	118.608
CCNA_00661		transposase, HTH-Tnp1 superfamily	361	719233	718799	-	P1-361-719943	TgrL_043	-1.07383	-0.102768	0.682259	0.788034	19.2523	43.314	35.7713	32.7792	37.4618	46.0987	19.7167	34.4257
CCNA_02030		hypothetical protein	1153	2175911	2175516	-	NA	NA	-1.07381	-0.102736	0.183587	0.314539	683.092	689.755	634.283	669.043	625.085	694.901	777.973	699.32
CCNA_03400		hypothetical protein	2006	3570124	3570297	+	NA	NA	-1.07328	-0.102024	0.506464	0.652842	81.2875	80.0068	89.4283	83.5742	99.0253	97.9088	64.0793	87.0044
CCNA_02971		membrane permease	1733	3128053	3127025	-	NA	NA	-1.07324	-0.101976	0.239842	0.38579	94.0476	93.1274	89.5808	92.2519	100.98	98.8186	88.5182	96.1055
CCNA_01328	rpsM	SSU ribosomal protein S13P	765	1443405	1443773	+	NA	NA	-1.07302	-0.101673	0.195421	0.329955	2501.08	2696.49	2688.92	2628.83	2798.21	2753.27	2709	2753.49
CCNA_03939		hypothetical protein	2396	854395	854685	+	NA	NA	-1.07288	-0.101494	0.669286	0.779192	11.5117	12.7846	12.3968	12.231	12.2436	13.2129	13.5578	13.0048
CCNA_01283		NADP-dependent aldose oxidoreductase	748	1409575	1410771	+	P1-748-1406997,P2-748-1407004	TgrL_077	-1.07259	-0.101104	0.656287	0.770864	4.74204	3.45894	4.13828	4.11309	4.14761	4.6947	3.72591	4.18941
CCNA_01696		aminobenzoyl-glutamate transport protein	983	1828470	1826794	-	NA	NA	-1.07259	-0.101092	0.596943	0.723245	12.8731	10.5912	9.92092	11.1284	11.0756	11.8165	11.4561	11.4494
CCNA_01963		hypothetical protein	1133	2107542	2106904	-	NA	NA	-1.07256	-0.101059	0.460807	0.610704	177.805	237.485	168.016	194.435	227.6	226.43	157.039	203.69
CCNA_03385		flagellin N-methylase	1997	3558134	3557646	-	NA	NA	-1.0723	-0.100712	0.53317	0.677553	47.573	55.0967	63.2018	55.2905	59.9609	69.9193	44.0239	57.968
CCNA_01364		NIFR3-like protein	785	1480166	1481191	+	NA	NA	-1.07206	-0.10039	0.289375	0.442165	73.7348	72.8717	71.3179	72.6415	81.1793	72.9326	73.8137	75.9752
CCNA_02320		2'-deoxycytidine 5'-triphosphate deaminase	1339	2463360	2462335	-	NA	NA	-1.07176	-0.0999883	0.495537	0.642947	174.859	178.67	183.621	179.05	184.674	184.666	195.276	188.206
CCNA_02035		glycosyltransferase	1154	2180166	2178958	-	NA	NA	-1.07166	-0.0998506	0.427742	0.584103	21.9355	22.3344	22.4456	22.2385	23.2376	23.0448	24.049	23.4438
CCNA_00530		LSU ribosomal protein L10P	292	542581	543099	+	NA	NA	-1.07164	-0.0998237	0.177301	0.306557	11560.4	12340.2	11419.4	11773.4	11358.2	12016.6	13612.8	12329.2
CCNA_01759		peptidyl-prolyl cis-trans isomerase	1013	1886940	1885591	-	NA	NA	-1.07099	-0.0989406	0.141147	0.256844	369.523	368.565	374.266	370.785	416.774	381.735	367.657	388.722
CCNA_02047	glnA	glutamine synthetase	1162	2192898	2194307	+	NA	NA	-1.07059	-0.0984078	0.230986	0.375578	1179	1272.49	1357.79	1269.76	1274.04	1347.43	1375.51	1332.33
CCNA_01660		hypothetical protein	966	1781911	1781219	-	NA	NA	-1.07045	-0.0982228	0.41001	0.566934	67.9433	66.4126	62.6999	65.6853	71.7248	69.3108	64.3567	68.4641
CCNA_00359		SH3 domain-containing cell surface protein	200	375919	376716	+	NA	NA	-1.07027	-0.0979711	0.379696	0.535883	89.3214	83.5409	78.8073	83.8899	106.13	89.9158	67.4964	87.8474
CCNA_02103		hypothetical protein	1198.1	2252605	2252045	-	NA	NA	-1.07022	-0.0979126	0.433365	0.589138	28.8613	29.0934	26.8733	28.276	30.5055	32.898	24.4614	29.2883
CCNA_01228		pyrazinamidase/nicotinamidase	718	1355045	1355674	+	NA	NA	-1.07018	-0.0978546	0.401251	0.557552	38.4027	36.6698	34.6986	36.5904	42.8326	38.8721	32.1288	37.9445
CCNA_02448		hypothetical protein	1424	2589782	2589111	-	NA	NA	-1.07009	-0.0977319	0.253681	0.402713	247.587	255.915	262.082	255.195	262.141	265.925	278.234	268.767
CCNA_03235		spermidine/putrescine transport ATP-binding protein potA	1906	3400963	3399818	-	NA	NA	-1.07003	-0.0976452	0.413957	0.57018	33.5347	29.5313	32.6063	31.8908	34.6575	30.2476	35.6991	33.5348
CCNA_03191		PAS-family GGDEF/EAL family protein	1878	3353673	3351427	-	NA	NA	-1.06997	-0.0975655	0.44344	0.59648	19.2566	18.3193	18.1872	18.5877	20.5611	18.4804	19.3521	19.4646
CCNA_03333		PAS-family sensor histidine kinase	1970.3	3514662	3512269	-	NA	NA	-1.06989	-0.0974667	0.48866	0.636529	16.8304	18.197	16.3057	17.111	18.9326	19.4954	15.2619	17.8966
CCNA_02424		TetR-family transcriptional regulator	1408	2567906	2568505	+	NA	NA	-1.06934	-0.0967173	0.402758	0.559449	139.424	145.812	128.146	137.794	144.365	156.164	132.368	144.299
CCNA_03075		DeoR-like HTH transcriptional regulator	1797	3224885	3225436	+	NA	NA	-1.06921	-0.0965404	0.695113	0.79568	6.40581	5.43524	5.55984	5.8003	7.40683	5.46524	4.81666	5.89624
CCNA_03497		hypothetical protein	2067	3656061	3656513	+	NA	NA	-1.06886	-0.0960723	0.433122	0.589138	38.2071	32.1882	33.3991	34.5981	32.8787	36.1709	39.9492	36.333
CCNA_02124		hypothetical protein	1210	2276028	2275567	-	NA	NA	-1.06814	-0.0951066	0.280099	0.431663	209.268	201.705	194.626	201.867	214.163	197.69	225.743	212.532
CCNA_01909		ABC transporter substrate-binding protein	1101	2055085	2053976	-	NA	NA	-1.06799	-0.0948995	0.482628	0.631583	18.0237	17.5691	18.9177	18.1702	18.4696	21.4231	17.2308	19.0411
CCNA_00230		ribosomal large subunit pseudouridine synthase B	126	247003	245765	-	NA	NA	-1.06786	-0.0947161	0.347239	0.503487	69.6206	86.0121	75.3102	76.981	88.3429	84.3614	70.4001	81.0348
CCNA_02125	podJ	polar development protein podJ	1211	2279196	2276272	-	NA	NA	-1.06784	-0.0947022	0.186735	0.318828	211.461	201.391	206.056	206.303	215.481	207.572	227.863	216.972
CCNA_00510		carboxymethylenebutenolidase	282	525200	524523	-	P1-282-527065	TgrL_027	-1.06778	-0.0946152	0.500384	0.647511	28.1354	26.5509	31.4479	28.7114	30.4963	27.4827	33.6493	30.5427
CCNA_03678		putative outer membrane protein	2159	3837928	3838554	+	NA	NA	-1.0676	-0.0943769	0.734579	0.824162	7.27207	9.18738	9.01671	8.49205	10.0607	9.15129	7.79706	9.00303
CCNA_01572		major intrinsic protein (MIP)-family channel protein	910	1689768	1689094	-	NA	NA	-1.06722	-0.0938613	0.46287	0.612822	22.057	22.8464	21.8561	22.2532	25.0939	24.0995	20.4572	23.2168
CCNA_02302		1-acyl-sn-glycerol-3-phosphate acyltransferase	1328	2448029	2448739	+	NA	NA	-1.06713	-0.0937384	0.262904	0.412391	239.241	238.839	246.04	241.374	262.467	245.182	255.614	254.421
CCNA_02033	nuoA	NADH-quinone oxidoreductase chain A	1153	2177472	2177095	-	NA	NA	-1.0671	-0.0936995	0.273328	0.425169	1150.11	1123.59	1096.08	1123.26	1119.64	1239.56	1184.18	1181.13
CCNA_00264		C4-dicarboxylate transport protein	148	277637	276384	-	NA	NA	-1.06687	-0.0933854	0.228358	0.371763	491.755	501.191	500.943	497.963	488.597	506.387	577.461	524.149
CCNA_00765		hypothetical protein	430	823153	823443	+	NA	NA	-1.06674	-0.093213	0.510016	0.656565	98.4889	98.5651	95.4736	97.5092	114.608	116.68	75.452	102.247
CCNA_02495		4-hydroxybenzoate transporter	1445	2642733	2643950	+	NA	NA	-1.06667	-0.093108	0.578892	0.711695	6.79943	9.06481	7.69181	7.85201	8.82356	9.22751	6.76001	8.27036
CCNA_01905		urea carboxylase	1100	2046899	2050522	+	NA	NA	-1.06657	-0.092978	0.500399	0.647511	6.83004	6.75554	6.86405	6.81654	7.26878	8.27557	5.86931	7.13789
CCNA_02946		spsF-related cytidylyltransferase	1720	3106845	3107561	+	NA	NA	-1.06638	-0.0927175	0.336885	0.491778	47.1104	41.9282	43.2543	44.0977	46.5962	42.4055	50.5993	46.5337
CCNA_03384		LSU ribosomal protein L31P	1996	3557213	3557443	+	NA	NA	-1.06613	-0.0923832	0.363489	0.519119	1452.19	1299.85	1513.89	1421.98	1592.95	1567.69	1330.7	1497.11
CCNA_01925		coniferyl aldehyde dehydrogenase	1113	2072426	2070969	-	NA	NA	-1.06595	-0.0921385	0.434655	0.590081	31.0814	31.3195	30.6512	31.0174	33.4905	32.2949	32.2952	32.6935
CCNA_02169		thioesterase superfamily protein	1235	2322045	2322497	+	NA	NA	-1.06583	-0.0919745	0.592085	0.718869	35.7421	36.0295	36.846	36.2059	36.2311	40.6107	38.0558	38.2992
CCNA_00891		transporter, drug/metabolite exporter family	511	968889	969827	+	NA	NA	-1.06575	-0.0918658	0.708516	0.806123	9.117	7.41277	7.28223	7.93733	8.83275	8.69344	6.66777	8.06466
CCNA_01513		C4-dicarboxylate-binding protein	873	1622843	1623826	+	NA	NA	-1.06568	-0.0917792	0.591974	0.718869	8.51093	8.96417	8.04357	8.50622	8.90368	8.65657	9.50069	9.02031
CCNA_02016	nuoM	NADH-quinone oxidoreductase chain M	1153	2164268	2162766	-	NA	NA	-1.06534	-0.0913186	0.243123	0.390022	1093.73	1096.3	1099.57	1096.53	1112.82	1128.99	1225.28	1155.7
CCNA_03182		hypothetical protein	1873.1	3342233	3341862	-	NA	NA	-1.06509	-0.09098	0.739811	0.827559	17.5099	7.74259	9.40799	11.5535	13.817	12.7211	8.99177	11.8433
CCNA_01843		malate synthase	1068	1974451	1976028	+	NA	NA	-1.06485	-0.0906543	0.31849	0.471008	23.5875	21.1805	22.2468	22.3383	22.0604	23.5788	25.165	23.6014
CCNA_00021		putative aerobic-type carbon monoxide dehydrogenase, large subunit CoxL	11	23032	20840	-	NA	NA	-1.06479	-0.090565	0.529298	0.673064	50.7059	47.1175	48.4658	48.7631	54.2799	51.3309	48.0268	51.2125
CCNA_00788		transporter, major facilitator superfamily	448	851554	852870	+	NA	NA	-1.06478	-0.0905538	0.565732	0.701873	33.7732	33.807	28.618	32.066	36.3665	32.3389	32.171	33.6255
CCNA_03016		hypothetical protein	1762	3169193	3168696	-	Pi-1762-3168464	TgrL_139	-1.0646	-0.0903174	0.683967	0.789085	34.1941	41.3288	27.8944	34.4724	43.3956	41.9299	23.4225	36.2493
CCNA_00963		organic hydroperoxide resistance protein	550	1039353	1038937	-	NA	NA	-1.06446	-0.0901216	0.442394	0.595478	62.4815	71.373	72.8232	68.8925	67.0923	80.9988	71.1645	73.0852
CCNA_02281		membrane alanine aminopeptidase	1318	2430959	2432740	+	NA	NA	-1.06407	-0.0895863	0.323921	0.477078	39.5814	38.5555	44.5063	40.881	44.6419	43.4189	41.6806	43.2471
CCNA_03622		beta-lactamase repressor	2132	3777515	3777877	+	NA	NA	-1.06371	-0.0891076	0.625198	0.747667	25.378	20.8282	21.9524	22.7195	26.71	20.8584	23.3912	23.6532
CCNA_01298		translation elongation factor Tu (EF-TU)	2327	1423488	1424678	+	NA	NA	-1.06343	-0.0887318	0.178599	0.308397	5172.91	4984.05	4808.95	4988.64	5214.7	5336.65	5240.9	5264.09
CCNA_01626		pyridoxal phosphate biosynthetic protein pdxJ	950	1747568	1748332	+	NA	NA	-1.0633	-0.0885541	0.399898	0.556258	76.0235	75.7711	78.195	76.6632	81.1606	82.0412	80.1619	81.1212
CCNA_00853		3-isopropylmalate dehydrogenase	486	929016	928249	-	NA	NA	-1.06329	-0.0885292	0.439179	0.592765	30.0483	29.9244	32.0392	30.6706	34.1475	34.1979	28.3659	32.2371
CCNA_03307		hypothetical protein	1951	3484065	3484331	+	P1-1951-3484065	TgrL_154	-1.06273	-0.0877747	0.31579	0.468768	1762.08	1914.77	2004.08	1893.64	1808.03	1901.76	2294.85	2001.55
CCNA_02446		glutathionylspermidine synthase family	1424	2588329	2587166	-	NA	NA	-1.06227	-0.0871563	0.564532	0.700749	156.607	147.487	159.03	154.375	166.543	154.439	169.398	163.46
CCNA_02473		cobalt-zinc-cadmium resistance protein czcA	1439	2616158	2619331	+	NA	NA	-1.06174	-0.0864237	0.33492	0.489994	49.9272	45.8073	47.7866	47.8404	51.1393	50.0398	50.3959	50.525
CCNA_00993		long-chain-fatty-acid--CoA ligase	572	1075248	1073710	-	NA	NA	-1.06156	-0.0861918	0.613611	0.738026	6.77187	7.40804	7.69681	7.29224	7.02112	8.45595	8.02504	7.83404
CCNA_02183	miaA	tRNA delta(2)-isopentenylpyrophosphate transferase	1245	2334262	2335152	+	NA	NA	-1.06134	-0.0858882	0.446362	0.597971	32.8975	31.2484	31.4233	31.8564	35.9233	33.6596	30.7069	33.4299
CCNA_00987		stress response protein CsbD	567.1	1067843	1068046	+	NA	NA	-1.06126	-0.0857738	0.688036	0.791701	18.2457	20.8841	20.059	19.7296	22.3325	18.5579	23.1236	21.338
CCNA_00263		hypothetical protein	147	276237	275815	-	NA	NA	-1.06114	-0.0856108	0.480361	0.629717	104.932	102.42	100.812	102.721	100.661	117.607	107.463	108.577
CCNA_03526		hypothetical protein	2078	3683299	3683442	+	NA	NA	-1.06077	-0.0851144	0.791115	0.864306	18.7398	19.585	24.304	20.8763	30.8265	25.4687	9.52974	21.9417
CCNA_02960		HTH DNA-binding protein	1726	3117044	3117358	+	NA	NA	-1.06046	-0.0846854	0.605088	0.730686	36.6303	43.2418	40.3393	40.0704	43.018	45.0691	40.0249	42.704
CCNA_00444		chemotaxis protein methyltransferase	246	450996	451877	+	NA	NA	-1.0601	-0.0842022	0.237942	0.383421	602.628	625.971	642.754	623.784	694.341	608.366	681.668	661.458
CCNA_02723		PAS domain protein	1576	2885831	2886376	+	NA	NA	-1.06004	-0.0841226	0.628401	0.750137	32.0402	32.8599	27.3158	30.7386	34.0179	31.0934	31.888	32.3331
CCNA_03593		ferritin-like superfamily protein	2115	3747769	3746642	-	NA	NA	-1.06002	-0.0840939	0.447634	0.598864	20.7059	19.4697	17.2793	19.1516	20.8157	20.5043	18.6286	19.9829
CCNA_02900		N-acyl-L-amino acid amidohydrolase	1689	3054487	3053174	-	NA	NA	-1.05994	-0.0839872	0.229896	0.37396	180.936	178.919	186.564	182.14	194.605	194.701	189.942	193.083
CCNA_00909		hypothetical protein	521	990003	989266	-	NA	NA	-1.05992	-0.0839598	0.383612	0.539292	70.2309	70.9003	66.2454	69.1256	76.6903	74.7831	66.9406	72.8047
CCNA_00410		acetyltransferase	229	424513	425043	+	NA	NA	-1.05985	-0.0838572	0.66522	0.77683	22.7813	25.5389	21.0909	23.137	25.2992	28.0727	19.544	24.3053
CCNA_02795		transglutaminase-like superfamily protein	1623	2955908	2955255	-	P1-1623-2955908	TgrL_124	-1.05976	-0.083734	0.692275	0.793579	6.40272	5.96381	5.51599	5.96084	5.80509	6.69318	6.29487	6.26438
CCNA_01169		hypothetical protein	686	1288691	1287879	-	NA	NA	-1.05953	-0.0834236	0.669247	0.779192	8.81312	13.0638	8.60953	10.1622	11.3511	11.0594	10.0221	10.8109
CCNA_00567		alpha-1,2-mannosidase	315	585976	583664	-	NA	NA	-1.05948	-0.0833619	0.450547	0.601134	21.0807	21.221	20.6944	20.9987	23.5855	22.1729	20.8023	22.1869
CCNA_00294	pstB	phosphate transport ATP-binding protein pstB	163.1	308810	309634	+	NA	NA	-1.05935	-0.0831814	0.354375	0.510156	151.93	155.068	157.351	154.783	162.268	165.844	165.298	164.47
CCNA_01995		phosphatidate cytidylyltransferase	1147.1	2142948	2142103	-	NA	NA	-1.05899	-0.0826936	0.586749	0.716192	211.844	204.556	217.025	211.142	230.733	232.348	207.728	223.603
CCNA_00920		hypothetical protein	525	996464	997576	+	NA	NA	-1.0586	-0.0821612	0.37563	0.531661	327.984	355.448	308.35	330.594	365.3	369.854	316.408	350.521
CCNA_00295	phoU	phosphate transport system protein phoU	163.1	309660	310352	+	NA	NA	-1.05851	-0.0820368	0.259359	0.408612	138.169	140.358	135.5	138.009	138.308	145.621	156.931	146.954
CCNA_02334	staR	transcriptional regulator of stalk biogenesis staR	1349	2475540	2475935	+	NA	NA	-1.05838	-0.0818592	0.517056	0.663039	221.823	226.08	201.774	216.559	203.101	235.717	250.589	229.802
CCNA_02961		NeuB-family N-acetylneuraminate synthase	1727	3118651	3117581	-	P1-1727-3118670	TgrL_137	-1.0581	-0.0814735	0.467585	0.618445	76.6317	72.7233	85.3137	78.2229	87.4213	81.4116	80.6424	83.1584
CCNA_00636		hypothetical protein	352	683537	684388	+	P1-352-681907,Pi-352-683459,Pi-352-683469,Pi-352-683508	TgrL_038,TgrL_039	-1.05806	-0.0814228	0.371195	0.527353	381.385	386.723	387.642	385.25	419.757	413.448	393.504	408.903
CCNA_00001		ATP/GTP-binding protein	1	202	1107	+	NA	NA	-1.05751	-0.0806648	0.281916	0.433279	113.183	111.731	118.383	114.432	121.136	120.135	124.486	121.919
CCNA_03013		alkyl hydroperoxide reductase subunit F	1761	3165964	3167547	+	NA	NA	-1.05748	-0.0806344	0.317956	0.471008	94.8739	95.8415	88.0382	92.9179	96.2406	103.406	95.7847	98.4771
CCNA_02956		rhodanese-related sulfurtransferase	1724	3115714	3115178	-	NA	NA	-1.05746	-0.0806034	0.659545	0.773659	24.0863	22.1248	19.9529	22.0546	21.7535	24.3442	23.4783	23.192
CCNA_03831		major facilitator superfamily transporter	2261	3995750	3997351	+	P1-2261-3994572,P2-2261-3994607	TgrL_175	-1.0574	-0.0805262	0.577289	0.711007	71.6193	70.0434	71.1852	70.9493	76.0545	77.2093	72.5438	75.2692
CCNA_03954		hypothetical protein	2406	1699323	1699610	+	NA	NA	-1.05734	-0.080438	0.556033	0.694631	93.699	81.2569	91.7942	88.9167	104.648	94.07	82.194	93.6373
CCNA_01496		2-dehydro-3-deoxyphosphooctonate aldolase	863	1606088	1606951	+	NA	NA	-1.05728	-0.0803641	0.583846	0.714469	123.317	132.789	133.797	129.967	146.02	134.738	134.806	138.521
CCNA_02119		hypothetical protein	1207	2270220	2269507	-	NA	NA	-1.05728	-0.0803513	0.607621	0.733073	46.7871	43.9533	44.4918	45.0774	55.4632	57.5791	30.2709	47.7711
CCNA_02821		hipA-related phosphatidylinositol 3/4-kinase	1639	2978812	2977478	-	NA	NA	-1.05705	-0.0800399	0.395337	0.55127	104.554	101.132	98.893	101.526	109.51	110.153	103.05	107.571
CCNA_02422		short chain dehydrogenase	1407	2567381	2566554	-	NA	NA	-1.05686	-0.079783	0.566324	0.701873	53.157	53.3379	42.9181	49.8043	53.1881	56.6528	47.9594	52.6001
CCNA_03437		hypothetical protein	2029	3602786	3602289	-	NA	NA	-1.05681	-0.0797108	0.638113	0.75807	34.381	35.4247	34.5977	34.8011	40.2289	37.8913	31.8615	36.6606
CCNA_01593		Xaa-pro aminopeptidase	926	1714831	1713020	-	NA	NA	-1.05677	-0.0796677	0.243779	0.390442	145.588	158.325	147.889	150.6	160.429	161.627	158.661	160.239
CCNA_00357		secretory tripeptidyl aminopeptidase	197	373511	374938	+	NA	NA	-1.05649	-0.0792752	0.589403	0.71744	135.93	125.557	126.5	129.329	140.989	141.711	128.111	136.937
CCNA_01706		BetA-family choline dehydrogenase	989	1837718	1839457	+	NA	NA	-1.05636	-0.0791036	0.433555	0.589194	45.0825	47.1419	43.693	45.3058	52.8694	46.4387	44.9541	48.0874
CCNA_00360		alpha/beta hydrolase superfamily protein	200	376916	377806	+	NA	NA	-1.05618	-0.0788576	0.403911	0.560264	56.1868	51.5195	50.1565	52.6209	60.5058	52.3151	53.8093	55.5434
CCNA_01992	bamA	beta-barrel assembly machine (BAM) protein BamA	1147.1	2139679	2137316	-	NA	NA	-1.05604	-0.078671	0.312017	0.465262	788.823	811.642	783.087	794.518	813.069	809.078	911.807	844.651
CCNA_00053	phoH	phosphate starvation-inducible protein PhoH	22	56668	55724	-	NA	NA	-1.05604	-0.0786607	0.309424	0.463033	128.6	118.232	120.277	122.37	134.061	128.071	127.063	129.732
CCNA_02959		Zn-dependent hydrolase, glyoxalase II family	1725	3116116	3116976	+	NA	NA	-1.05593	-0.0785177	0.655882	0.770617	10.8075	9.47816	8.62983	9.63851	9.70077	10.5115	10.061	10.0911
CCNA_01904		urea carboxylase-associated protein 1	1100	2046262	2046888	+	NA	NA	-1.05584	-0.0783845	0.735469	0.824927	7.12366	9.28308	7.81448	8.07374	8.01132	9.71735	8.34422	8.69097
CCNA_01884		acyl-CoA dehydrogenase, short-chain specific	1087	2023230	2024378	+	NA	NA	-1.0558	-0.0783342	0.766173	0.84499	6.96479	5.43127	6.70104	6.3657	7.32008	7.97976	4.70267	6.6675
CCNA_02253		hybrid CAP effector domain/patatin phospholipase protein	1296	2402492	2404267	+	NA	NA	-1.05546	-0.0778731	0.426228	0.583135	75.1863	69.7356	76.6409	73.8543	79.2259	76.9724	79.7794	78.6592
CCNA_01212		dATP pyrophosphohydrolase	713	1339720	1338566	-	NA	NA	-1.05534	-0.0777134	0.592394	0.718869	170.234	164.585	172.996	169.272	188.575	173.465	178.59	180.21
CCNA_00018	moaA	molybdenum cofactor biosynthesis protein A	8	19784	18735	-	NA	NA	-1.05529	-0.0776378	0.405221	0.561293	127.438	128.982	127.992	128.137	132.781	136.785	140.414	136.66
CCNA_00608		endopygalactorunase	337	645702	647285	+	NA	NA	-1.05528	-0.0776224	0.494232	0.641603	17.0949	18.1076	17.8456	17.6827	19.0269	19.3443	18.2473	18.8728
CCNA_03214		hypothetical protein	1896	3376166	3375756	-	NA	NA	-1.05514	-0.0774331	0.412795	0.569392	177.955	170.525	154.585	167.688	155.613	186.959	192.195	178.255
CCNA_03560	atpD	ATP synthase beta chain	2096	3716148	3714529	-	NA	NA	-1.05505	-0.0773136	0.242059	0.38863	1727.39	1865.68	1814.93	1802.67	1939.19	1934.42	1884.14	1919.25
CCNA_03378		inositol monophosphatase family protein	1992	3550841	3551641	+	NA	NA	-1.05504	-0.077294	0.407792	0.564262	203.531	189.604	193.255	195.464	200.454	207.738	215.865	208.019
CCNA_03062		cell wall hydrolase family protein	1789	3214908	3213796	-	NA	NA	-1.05502	-0.077269	0.253988	0.402736	501.298	534.924	476.747	504.323	530.291	546.622	533.177	536.697
CCNA_02596		SSU ribosomal protein S4P	1499	2744340	2743723	-	NA	NA	-1.05481	-0.0769804	0.315687	0.468768	6090.89	5955.84	5660.54	5902.42	5690.82	6128	7011.16	6276.66
CCNA_01777		hybrid sensor histidine kinase/receiver domain protein	1026	1903417	1905099	+	NA	NA	-1.05444	-0.0764816	0.32459	0.477794	74.4754	67.0645	67.9192	69.8197	73.8517	72.2984	76.4927	74.2143
CCNA_01583		phosphate-binding protein	919	1699561	1698521	-	NA	NA	-1.0544	-0.0764287	0.308132	0.461906	238.219	256.967	239.939	245.041	266.287	272.355	244.203	260.948
CCNA_01170		TonB-dependent receptor	686	1291355	1288710	-	NA	NA	-1.0544	-0.0764164	0.598817	0.724883	30.6659	37.2367	20.8574	29.5867	33.045	32.1922	29.1727	31.4699
CCNA_03806		outer membrane lipoprotein	2244	3971138	3971998	+	NA	NA	-1.05417	-0.0761017	0.383533	0.539292	104.509	124.889	107.998	112.465	122.311	131.291	105.89	119.831
CCNA_01072		hypothetical protein	624	1179061	1178906	-	NA	NA	-1.05402	-0.0759083	0.865855	0.913994	6.56142	8.46226	5.17718	6.73362	7.86263	6.82537	6.59751	7.09517
CCNA_03830		multidrug resistance protein A, efflux pump	2261	3994626	3995735	+	P1-2261-3994572,P2-2261-3994607	TgrL_175	-1.05365	-0.0753936	0.419847	0.576306	123.484	134.39	132.084	129.986	137.654	150.175	127.956	138.595
CCNA_03518	coxB	cytochrome c oxidase polypeptide II coxB	2073	3676443	3675514	-	NA	NA	-1.0536	-0.0753253	0.254694	0.403383	2647.5	2679.78	2637.07	2654.78	2757.99	2801.89	2926.98	2828.96
CCNA_00371		ATP synthase B' chain	206	388629	388096	-	NA	NA	-1.05345	-0.0751218	0.355628	0.511402	1724.44	1761.5	1616.29	1700.74	1718.77	1903.87	1812.2	1811.62
CCNA_00341	sucD	succinyl-CoA synthetase alpha chain	184	353634	354518	+	P1-184-352401	TgrL_018	-1.05331	-0.0749258	0.348546	0.504887	1395.06	1400.39	1401.43	1398.96	1434.53	1476.56	1563.49	1491.53
CCNA_00586		LytR/AlgR-family transcriptional regulator	325	615746	614415	-	NA	NA	-1.05326	-0.0748587	0.452137	0.602849	24.0317	25.2274	21.3835	23.5475	24.9506	23.0484	27.559	25.186
CCNA_02481		TonB-dependent receptor	1442	2629109	2626536	-	NA	NA	-1.05326	-0.0748549	0.495907	0.643005	9.36312	8.41563	7.92788	8.56888	9.6893	8.8477	8.46347	9.00016
CCNA_02127		oxacillin resistance-associated protein fmtC	1213	2281278	2279617	-	NA	NA	-1.05298	-0.0744764	0.297345	0.450861	153.184	148.099	155.599	152.294	165.068	156.247	166.478	162.598
CCNA_01400	glnK	nitrogen regulatory protein GlnK	807	1520453	1520115	-	NA	NA	-1.0529	-0.0743657	0.481438	0.63046	172.107	164.439	169.628	168.724	180.221	171.527	190.004	180.584
CCNA_00496		threonyl-tRNA synthetase	274	512331	514298	+	NA	NA	-1.05281	-0.0742388	0.354892	0.510714	639.738	642.128	640.996	640.954	689.738	643.321	718.435	683.831
CCNA_01911		glyoxalase family protein	1102	2055933	2055562	-	NA	NA	-1.05279	-0.0742138	0.588187	0.717151	40.523	43.5521	41.3952	41.8234	35.9555	47.2272	51.645	44.9426
CCNA_00122		hypothetical protein	63	133827	133417	-	NA	NA	-1.05259	-0.0739457	0.568535	0.70345	81.9589	90.9566	95.2399	89.3852	93.9362	84.9158	109.557	96.1364
CCNA_02029	nuoD	NADH-quinone oxidoreductase chain D	1153	2175513	2174263	-	NA	NA	-1.05228	-0.073513	0.345271	0.501428	695.627	744.332	709.768	716.576	740.677	771.687	782.741	765.035
CCNA_00948	sciP	CtrA inhibitory protein SciP	543	1026439	1026720	+	NA	NA	-1.05192	-0.0730286	0.314086	0.467289	362.312	332.581	355.514	350.136	376.546	363.1	382.001	373.882
CCNA_03211		L-Ala-D/L-Glu racemase	1894	3375077	3374076	-	NA	NA	-1.0519	-0.0729976	0.51542	0.661369	74.8509	66.293	58.6251	66.5897	75.0795	81.4685	55.8945	70.8142
CCNA_01394		uracil DNA glycosylase superfamily protein	805	1513286	1512465	-	NA	NA	-1.05182	-0.0728829	0.437535	0.592051	111.618	108.987	114.76	111.788	126.622	126.078	104.653	119.118
CCNA_01939		ADP-ribosylglycohydrolase	1118	2082319	2081930	-	NA	NA	-1.05165	-0.072659	0.382782	0.5387	136.955	144.782	139.853	140.53	147.218	143.181	163.838	151.413
CCNA_03045	cpaJ	TadG-related pilus assembly protein CpaJ	1776	3199543	3200094	+	NA	NA	-1.05144	-0.0723701	0.438941	0.592765	91.3671	88.2684	101.638	93.7577	105.389	97.7314	98.3531	100.491
CCNA_02647		PBP2-family ligand-binding transcriptional regulator	1529	2801722	2800802	-	NA	NA	-1.05134	-0.0722257	0.650807	0.766476	12.1241	11.0759	8.82762	10.6759	10.7177	11.5609	11.3612	11.2132
CCNA_01912		protein ydhR precursor	1102	2056449	2056129	-	NA	NA	-1.05128	-0.0721459	0.503192	0.650092	95.9517	89.7272	86.5508	90.7432	88.9769	98.2201	103.937	97.0445
CCNA_01694		CocE/NonD family hydrolase	982	1823658	1821724	-	NA	NA	-1.05115	-0.0719628	0.586679	0.716192	11.301	10.5125	9.82246	10.5453	11.6213	10.455	11.5687	11.215
CCNA_03298		TonB-dependent outer membrane receptor	1947	3472583	3469206	-	NA	NA	-1.05113	-0.0719388	0.482227	0.631267	9.09042	9.41465	8.67093	9.05867	9.23325	10.4192	9.31816	9.65688
CCNA_01585		TonB-dependent receptor	921	1704437	1702356	-	NA	NA	-1.05098	-0.0717391	0.580822	0.712592	13.6317	13.6323	11.9995	13.0878	12.9609	15.0866	13.7179	13.9218
CCNA_03446		feruloyl-CoA synthetase	2034	3612993	3611128	-	NA	NA	-1.05097	-0.0717175	0.666275	0.77683	6.18357	5.59533	6.05946	5.94612	6.26025	6.46691	6.29698	6.34138
CCNA_00121		hypothetical protein	63	133408	132950	-	NA	NA	-1.0506	-0.0712177	0.520102	0.66479	58.5888	59.7436	70.0306	62.7877	69.7334	65.3392	68.203	67.7585
CCNA_02794		asparagine synthetase C-terminal domain protein	1623	2955258	2953501	-	P1-1623-2955908	TgrL_124	-1.05056	-0.0711574	0.671318	0.780732	7.56914	8.22595	6.82987	7.54166	9.23632	8.17647	6.53747	7.98342
CCNA_02074		IAA acetyltransferase	1179	2224538	2225008	+	NA	NA	-1.05042	-0.0709672	0.534136	0.67834	59.0717	59.4955	58.8725	59.1466	60.3923	65.9351	63.916	63.4145
CCNA_01067	rsaFa	type I secretion outer membrane protein RsaFa	620	1171152	1172735	+	NA	NA	-1.05039	-0.0709187	0.290107	0.442943	358.935	368.895	369.692	365.841	395.914	382.293	396.08	391.429
CCNA_03139		dihydroxy-acid dehydratase	1842	3290322	3288469	-	NA	NA	-1.0502	-0.0706606	0.375771	0.531671	36.388	36.4432	34.9658	35.9323	38.0566	40.2331	36.6849	38.3249
CCNA_03354		5-formyltetrahydrofolate cyclo-ligase	1977	3532797	3532153	-	NA	NA	-1.04998	-0.0703663	0.445478	0.597535	54.8218	47.0738	50.1697	50.6884	54.152	54.476	52.7903	53.8061
CCNA_01688		potassium channel protein	979	1814816	1815859	+	NA	NA	-1.0499	-0.0702459	0.534819	0.67834	77.0984	77.7077	77.5149	77.4403	86.3254	78.3043	84.5354	83.055
CCNA_02096		CusF-family protein	1192	2245224	2244856	-	NA	NA	-1.04957	-0.0697962	0.644627	0.762215	112.975	96.4309	105.497	104.967	111.276	114.78	108.546	111.534
CCNA_02052		topoisomerase IV subunit B	1166	2200445	2202532	+	NA	NA	-1.04931	-0.0694371	0.301626	0.455954	236.866	249.102	233.834	239.934	269.55	260.042	240.544	256.712
CCNA_00847	putR	leucine-responsive regulatory family protein PutR	483	920836	921303	+	NA	NA	-1.04899	-0.0689971	0.540931	0.682809	51.4972	48.9785	51.3116	50.5958	51.7935	56.7517	54.0629	54.2027
CCNA_01355	iolR	transcriptional regulator IolR	782	1469366	1470241	+	NA	NA	-1.04893	-0.0689139	0.557922	0.695556	99.4263	95.8985	97.6666	97.6638	102.814	101.56	110.147	104.84
CCNA_00052		metal-dependent hydrolase/metalloproteinase	22	55686	55231	-	NA	NA	-1.04868	-0.0685757	0.455845	0.606717	195.901	200.543	217.378	204.607	213.01	208.852	238.494	220.119
CCNA_01644		chemotaxis motB protein	956	1765552	1764656	-	NA	NA	-1.04854	-0.0683863	0.383492	0.539292	240.983	269.521	271.914	260.806	298.682	270.113	270.785	279.86
CCNA_02254		isovaleryl-CoA dehydrogenase	1297	2405678	2404518	-	NA	NA	-1.04848	-0.0682946	0.451021	0.601564	270.021	258.678	281.271	269.99	293.047	280.736	294.683	289.489
CCNA_00442	cheAI	chemotaxis histidine kinase protein cheAI	246	448237	450525	+	NA	NA	-1.04839	-0.0681811	0.414874	0.570867	561.772	588.228	589.494	579.831	682.449	588.328	593.592	621.456
CCNA_02512	hfsB	polysaccharide autokinase-related protein hfsB	1450	2663266	2662565	-	NA	NA	-1.04836	-0.0681392	0.54685	0.686556	128.047	120.779	127.013	125.28	136.618	128.081	138.548	134.416
CCNA_01351		two-component response regulator protein	779	1463956	1463228	-	NA	NA	-1.04806	-0.0677162	0.644249	0.762156	148.323	153.099	139.075	146.832	151.749	160.825	159.535	157.37
CCNA_01592		SN-glycerol-3-phosphate transport ATP-binding protein	925	1712453	1712881	+	NA	NA	-1.048	-0.0676399	0.409131	0.565917	133.397	123.507	118.604	125.17	139.145	135.404	124.153	132.901
CCNA_03517	coxA	cytochrome c oxidase polypeptide I coxA	2073	3675487	3673829	-	NA	NA	-1.04799	-0.0676294	0.305635	0.459724	2527.18	2463.1	2518.21	2502.83	2625.16	2574.79	2842.74	2680.9
CCNA_03236		spermidine/putrescine transport system permease protein potC	1906	3401984	3401109	-	NA	NA	-1.04753	-0.0669926	0.623001	0.745716	25.7064	20.4127	24.4013	23.5068	25.7369	24.107	25.3582	25.0674
CCNA_01629		signal peptidase I	951	1749159	1750004	+	NA	NA	-1.04719	-0.0665268	0.322055	0.474861	605.283	598.278	624.346	609.302	653.121	643.973	664.344	653.813
CCNA_02366	malY	cytoplasmic membrane maltose transporter malY	1369	2509065	2507554	-	NA	NA	-1.04707	-0.0663533	0.685592	0.789912	11.3854	11.5883	11.3597	11.4445	12.9796	11.9715	11.8554	12.2688
CCNA_03096		TonB-dependent receptor	1812	3247684	3245189	-	NA	NA	-1.04687	-0.0660806	0.536008	0.679214	23.3378	24.6175	23.1247	23.6933	26.5832	26.4246	22.9882	25.332
CCNA_03658		tryptophan synthase beta chain	2147	3820491	3819271	-	NA	NA	-1.04675	-0.0659208	0.470757	0.621392	287.161	315.997	326.231	309.796	314.093	335.589	348.55	332.744
CCNA_00253		aspartate-semialdehyde dehydrogenase	138	265999	267027	+	NA	NA	-1.04675	-0.0659126	0.371739	0.527853	283.228	310.347	297.94	297.172	306.401	318.301	333.319	319.34
CCNA_01534		hypothetical protein	884.1	1643010	1643408	+	NA	NA	-1.04673	-0.0658826	0.43198	0.588468	303.18	275.963	296.067	291.737	312.827	297.545	329.743	313.372
CCNA_00311		Zn-dependent protease family protein	170	326173	324842	-	NA	NA	-1.04635	-0.0653714	0.389152	0.544758	168.082	170.375	166.096	168.184	179.215	175.106	188.019	180.78
CCNA_02700		xanthine dehydrogenase accessory protein XdhC	1565	2854864	2853848	-	NA	NA	-1.0463	-0.0652922	0.446262	0.597971	68.1655	68.3834	63.1606	66.5698	76.3843	73.7525	63.1661	71.101
CCNA_00134		surface protein	72	143989	144417	+	NA	NA	-1.04616	-0.0651055	0.56657	0.701945	227.101	204.633	197.549	209.761	230.093	226.685	213.719	223.499
CCNA_02020	nuoI	NADH-quinone oxidoreductase chain I	1153	2167827	2167336	-	NA	NA	-1.04606	-0.0649636	0.485375	0.63413	702.624	742.746	758.941	734.77	773.551	817.565	778.185	789.767
CCNA_00452		N-acetylglucosamine-6-phosphate deacetylase	250	459857	458721	-	NA	NA	-1.046	-0.0648874	0.578927	0.711695	32.8181	30.6622	31.9646	31.815	33.288	36.418	32.2854	33.9971
CCNA_01674		circularly permuted ATP-grasp type 2 protein	972	1797482	1795962	-	NA	NA	-1.04598	-0.0648507	0.59188	0.718869	56.5291	54.3636	54.9754	55.2894	59.9826	54.8363	63.8323	59.5504
CCNA_00862	xylD	xylonate dehydratase xylD	494.5	941471	939696	-	NA	NA	-1.04559	-0.0643127	0.483534	0.632141	87.3942	86.933	88.7373	87.6882	94.8474	93.3928	94.6535	94.2979
CCNA_02656		AraC-family transcriptional regulator	1538	2810180	2809368	-	NA	NA	-1.04544	-0.0641151	0.673426	0.781712	21.8611	17.5661	20.5304	19.9859	21.9839	20.7364	21.2045	21.3083
CCNA_03794		conserved hypothetical membrane protein	2237	3957923	3958573	+	NA	NA	-1.04541	-0.0640667	0.689767	0.792081	19.7255	19.1721	19.1055	19.3344	21.3535	19.0817	22.2653	20.9002
CCNA_02748		hypothetical protein	1596	2910262	2910510	+	NA	NA	-1.04537	-0.0640112	0.597888	0.723981	153.593	139.53	153.311	148.811	154.348	148.239	179.458	160.682
CCNA_03671		metallophosphatase related protein	2154	3831714	3832502	+	NA	NA	-1.04525	-0.0638527	0.620358	0.743452	63.5684	59.929	52.0684	58.5219	62.5537	67.3252	57.2871	62.3887
CCNA_00221		hypothetical protein	119	238136	237642	-	NA	NA	-1.04519	-0.0637637	0.503783	0.650446	169.751	158.559	156.959	161.756	176.05	168.497	175.867	173.471
CCNA_00249		SCO1/SenC family protein	136	260971	261561	+	NA	NA	-1.04517	-0.0637366	0.508775	0.65518	128.794	129.351	133.923	130.689	135.396	145.03	142.22	140.882
CCNA_00372		ATP synthase C chain	206	388980	388756	-	NA	NA	-1.04502	-0.0635324	0.344128	0.500504	2372.64	2366.33	2271.92	2336.96	2478.32	2640.07	2407.97	2508.79
CCNA_03742		conserved hypothetical membrane protein	2202	3911831	3912265	+	NA	NA	-1.04482	-0.0632566	0.635268	0.755918	56.2595	56.2806	53.8427	55.4609	66.3301	59.9691	50.8691	59.0561
CCNA_01573		ArsR-family transcriptional regulator	910	1690118	1689765	-	NA	NA	-1.04469	-0.0630755	0.697432	0.797306	31.0176	26.9514	23.7273	27.2321	27.7191	32.9186	25.1973	28.6117
CCNA_02381		hypothetical protein	1380	2523526	2524176	+	NA	NA	-1.04453	-0.062851	0.823932	0.88645	10.2916	10.0469	9.09784	9.81211	8.43374	13.7206	9.22233	10.4589
CCNA_03916		hypothetical protein	108	221085	220822	-	NA	NA	-1.04443	-0.0627145	0.818989	0.883293	24.6731	23.8657	25.4937	24.6775	29.8678	29.5766	18.8429	26.0958
CCNA_02006		lipoprotein releasing system ATP-binding protein lolD	1153.1	2154271	2153585	-	NA	NA	-1.04435	-0.0626092	0.468764	0.619796	128.134	137.916	135.978	134.009	147.168	144.568	142.072	144.603
CCNA_00651	nirB	nitrite reductase (NAD(P)H) catalytic subunit	357	701776	704244	+	NA	NA	-1.04429	-0.062525	0.711846	0.808808	5.16332	4.86068	4.90668	4.97689	5.53564	5.79792	4.44644	5.26
CCNA_01505		hypothetical protein	868	1616739	1616437	-	NA	NA	-1.04338	-0.0612707	0.6152	0.739043	292.364	277.845	274.367	281.525	288.378	286.2	335.994	303.524
CCNA_03286		hypothetical protein	1940	3456568	3455888	-	NA	NA	-1.04325	-0.0610799	0.55362	0.692419	92.6429	87.4083	90.9237	90.325	102.064	99.2836	88.7903	96.7127
CCNA_00497		putative rhamnosyl transferase	274	514298	515224	+	NA	NA	-1.04323	-0.0610567	0.526277	0.670516	361.37	366.439	345.94	357.916	387.308	353.452	415.608	385.456
CCNA_03159		sulfite reductase (NADPH) flavoprotein alpha-component	1856	3314464	3315978	+	NA	NA	-1.04277	-0.0604231	0.643588	0.761743	115.594	81.5119	99.1558	98.754	125.182	83.5563	109.998	106.245
CCNA_03538		NADH-ubiquinone oxidoreductase	2088	3697019	3696150	-	NA	NA	-1.04262	-0.0602127	0.522178	0.666367	90.5928	79.8688	77.3601	82.6073	90.6333	95.0531	79.4583	88.3816
CCNA_03585		chemotaxis receiver domain protein CheYIV	2110.1	3740756	3741133	+	NA	NA	-1.04255	-0.0601211	0.478183	0.627843	385.258	398.288	395.986	393.177	431.108	443.18	395.711	423.333
CCNA_01888		IclR family HTH transcriptional regulator	1090	2028496	2029269	+	NA	NA	-1.0425	-0.0600439	0.641922	0.760768	17.3122	17.831	19.1301	18.0911	20.4504	18.1892	20.6108	19.7501
CCNA_02537		ribonuclease R	1464	2684623	2686905	+	NA	NA	-1.04239	-0.0598957	0.404128	0.560369	99.5335	102.716	104.101	102.117	113.567	106.154	110.976	110.232
CCNA_02042		trigger factor chaperone	1160.1	2188385	2187021	-	NA	NA	-1.04229	-0.0597535	0.379015	0.535494	2084.79	2292.02	2163.41	2180.07	2265.46	2388.06	2392.82	2348.78
CCNA_03817		glutamate racemase	2251	3981937	3982785	+	NA	NA	-1.04228	-0.0597372	0.50485	0.651186	207.807	185.669	193.364	195.614	205.151	214.596	211.035	210.261
CCNA_01724		conserved hypothetical membrane protein	996	1850579	1851331	+	NA	NA	-1.04224	-0.0596811	0.375409	0.531538	618.375	616.626	607.214	614.071	680.575	623.897	681.471	661.981
CCNA_03605		hypothetical protein	2123	3760189	3759296	-	P1-2123-3762321	TgrL_170	-1.04211	-0.0595063	0.615225	0.739043	36.1178	31.5463	34.3894	34.0178	42.3361	35.8625	31.0836	36.4274
CCNA_00353		O-antigen acetylase	193	369280	370374	+	NA	NA	-1.04183	-0.0591156	0.689355	0.792081	108.434	95.3505	94.0157	99.2668	112.282	97.7243	110.206	106.737
CCNA_02262		laminin G domain protein	1304	2413447	2417358	+	NA	NA	-1.04164	-0.0588612	0.736557	0.825444	4.09128	4.63229	4.06022	4.26126	4.65832	4.89919	4.18753	4.58168
CCNA_00140		glutathione synthetase	77	153662	152709	-	NA	NA	-1.0414	-0.0585215	0.534498	0.67834	147.968	163.976	156.9	156.281	163.102	171.321	172.884	169.102
CCNA_01120		hypothetical protein	655	1224321	1224190	-	P1-655-1224371	TgrL_073	-1.04136	-0.058468	0.925868	0.954314	2.11484	0.909168	3.26319	2.09573	1.76994	3.58504	1.29951	2.21817
CCNA_01501		protein kinase C-like superfamily protein	867	1612267	1611887	-	NA	NA	-1.04132	-0.0584116	0.836886	0.892961	15.8752	14.4894	16.393	15.5859	16.0967	15.9915	19.1345	17.0743
CCNA_00208		type 1 glutamine amidotransferase (GATase1)-like domain protein	110	223272	222283	-	NA	NA	-1.04099	-0.0579517	0.53258	0.67702	38.0671	32.6088	36.5477	35.7412	36.1068	40.0927	39.2452	38.4816
CCNA_02321		O-succinylhomoserine sulfhydrylase	1340	2463535	2464719	+	NA	NA	-1.04084	-0.0577451	0.506333	0.652842	137.498	141.227	134.766	137.83	143.827	149.106	153.948	148.96
CCNA_02351		uracil phosphoribosyltransferase	1360	2490565	2489936	-	NA	NA	-1.04062	-0.0574411	0.589599	0.717457	134.41	128.963	132.47	131.948	141.848	141.686	143.899	142.478
CCNA_02418		uracil DNA glycosylase superfamily protein	1405	2561765	2563204	+	NA	NA	-1.04059	-0.0574035	0.672043	0.781023	14.8626	14.4179	13.7972	14.3592	15.4944	14.5008	16.677	15.5574
CCNA_02319		hypothetical protein	1338	2462216	2461698	-	NA	NA	-1.04033	-0.0570463	0.74088	0.827764	22.7701	19.4236	19.7112	20.635	20.4822	22.7951	23.1358	22.1377
CCNA_02046	glnB	nitrogen regulatory protein P-II	1162	2192516	2192854	+	NA	NA	-1.04022	-0.0568947	0.54247	0.683878	580.276	710.68	685.66	658.872	662.303	703.906	771.15	712.453
CCNA_01514		C4-dicarboxylate transport system, small permease component	873	1623823	1624323	+	NA	NA	-1.04002	-0.0566067	0.796526	0.867894	7.6151	7.42578	9.24245	8.09444	7.92765	8.7372	10.4428	9.03587
CCNA_02493		3-carboxy-cis,cis-muconate cycloisomerase	1445	2640344	2641492	+	NA	NA	-1.03978	-0.0562777	0.813814	0.879391	7.4507	5.74461	6.65418	6.6165	7.32008	7.31049	6.34487	6.99181
CCNA_03838		gluconate 2-dehydrogenase/glyoxylate reductase/hydroxypyruvate reductase	2264	4003161	4004147	+	NA	NA	-1.03949	-0.0558737	0.706459	0.804477	184.503	195.336	193.714	191.184	206.529	190.705	223.847	207.027
CCNA_00965		DnaJ-family chaperone protein	552	1040613	1039915	-	NA	NA	-1.03929	-0.0555956	0.718324	0.813476	153.224	152.288	155.597	153.703	192.688	163.92	141.351	165.986
CCNA_02345		hypothetical protein	1356	2485010	2485225	+	NA	NA	-1.03904	-0.0552473	0.665736	0.77683	140.01	127.511	116.908	128.143	152.51	146.24	112.769	137.173
CCNA_03870	gidB	methyltransferase GidB	2280.1	4032945	4032295	-	NA	NA	-1.03891	-0.0550641	0.517925	0.663563	141.509	139.92	149.122	143.517	157.819	150.564	158.756	155.713
CCNA_03799		short chain dehydrogenase	2240	3963415	3962492	-	NA	NA	-1.03883	-0.0549551	0.536195	0.679214	102.217	95.9172	95.2153	97.7832	107.208	99.1648	110.83	105.734
CCNA_01667	kdpE	two-component response regulator kdpE	969	1789742	1790440	+	NA	NA	-1.03878	-0.0548895	0.675023	0.782877	34.0794	36.7413	32.814	34.5449	36.7662	35.2888	41.1047	37.7199
CCNA_02873		glyoxalase/bleomycin resistance protein, dioxygenase superfamily	1668	3023436	3023798	+	NA	NA	-1.03872	-0.0548132	0.6887	0.792005	58.1901	47.9379	58.7374	54.9551	62.7525	56.057	59.0686	59.2927
CCNA_02759		methionine aminopeptidase	1604	2922305	2923135	+	NA	NA	-1.0387	-0.0547783	0.480565	0.629717	177.707	176.549	170.729	174.995	186.962	191.554	188.875	189.13
CCNA_01636		alkaline phosphatase	953	1754218	1755804	+	NA	NA	-1.0386	-0.0546451	0.518303	0.663563	98.799	101.937	98.5928	99.7762	110.67	107.087	106.088	107.948
CCNA_03164		protein translocase subunit secA	1860	3320693	3323464	+	NA	NA	-1.0383	-0.054224	0.490919	0.638841	504.808	514.87	546.585	522.088	557.574	550.688	586.419	564.894
CCNA_01233		haloalkane dehalogenase	721	1361161	1360253	-	NA	NA	-1.03764	-0.0533069	0.728602	0.820481	15.1505	14.0606	13.9197	14.3769	15.0358	15.7482	15.7571	15.5137
CCNA_02417		biotin synthase related domain containing protein	1405	2560536	2561765	+	NA	NA	-1.0376	-0.0532446	0.657096	0.771586	36.6159	36.4421	35.7638	36.2739	40.6008	40.3973	36.2595	39.0859
CCNA_02023	nuoG	NADH-quinone oxidoreductase chain G	1153	2171433	2169373	-	NA	NA	-1.03755	-0.0531819	0.486865	0.635237	693.675	718.343	690.968	700.995	737.286	757.712	781.064	758.687
CCNA_01635		DNA repair protein recO	953	1753433	1754164	+	NA	NA	-1.03754	-0.053167	0.544523	0.685157	44.3653	44.348	45.1631	44.6255	49.8703	46.87	48.6251	48.4552
CCNA_01790		protein translocase subunit secG	1037	1917304	1917771	+	NA	NA	-1.03712	-0.0525834	0.459254	0.609054	518.352	595.692	594.11	569.384	635.625	637.919	578.565	617.37
CCNA_00198	trmD	tRNA (guanine-N1) -methyltransferase	103	212256	211519	-	NA	NA	-1.03683	-0.0521785	0.516281	0.662259	1719.96	1865.52	1825.69	1803.73	1962.05	1981.23	1920.47	1954.59
CCNA_03729		transaldolase-like protein	2192	3897797	3897144	-	NA	NA	-1.03669	-0.051982	0.447203	0.598489	417.03	399.667	405.96	407.553	416.984	438.041	470.017	441.681
CCNA_01581		hypothetical protein	917	1697642	1697974	+	NA	NA	-1.03659	-0.0518509	0.712036	0.808808	126.306	113.523	121.752	120.527	140.671	138.912	109.721	129.768
CCNA_02430		conserved hypothetical cytosolic protein	1411	2571929	2571450	-	NA	NA	-1.03645	-0.0516543	0.566323	0.701873	194.054	184.141	187.44	188.545	203.09	191.755	219.78	204.875
CCNA_00203		sterol desaturase family protein	107	217328	218332	+	NA	NA	-1.03627	-0.0514023	0.678388	0.785087	84.1642	86.3357	83.3624	84.6207	103.914	89.5833	81.2446	91.5807
CCNA_00197	rplS	LSU ribosomal protein L19P	103	211522	211121	-	NA	NA	-1.03626	-0.0513912	0.551182	0.690603	1488.61	1451.47	1432.32	1457.47	1659.4	1745.46	1331.11	1578.66
CCNA_01284		dienelactone hydrolase family protein	748	1410657	1411604	+	P1-748-1406997,P2-748-1407004	TgrL_077	-1.03622	-0.0513344	0.701102	0.800219	22.3798	20.1283	21.3553	21.2878	25.3225	21.7769	21.5324	22.8773
CCNA_01561		hypothetical protein	903	1679798	1680181	+	NA	NA	-1.03621	-0.0513198	0.839241	0.894889	7.51208	6.71932	6.87055	7.03398	7.90943	8.31842	6.03054	7.41946
CCNA_03709		transposase	2179	3876276	3875866	-	NA	NA	-1.03618	-0.0512776	0.714681	0.810573	114.788	94.8986	90.7858	100.157	106.158	118.738	97.8711	107.589
CCNA_01703		IolE-related protein	987	1835056	1836111	+	NA	NA	-1.03617	-0.0512593	0.637061	0.757275	19.8266	20.6836	22.1285	20.8796	23.1199	21.9584	23.6348	22.9044
CCNA_03580	mmcB	SOS-induced DUF1052 family protein	2107	3737900	3737442	-	NA	NA	-1.03604	-0.0510732	0.772295	0.850319	45.8169	42.2258	37.0681	41.7036	48.9916	51.5496	33.8212	44.7875
CCNA_02778		hypothetical protein	1614	2936392	2936646	+	Pi-1614-2936654	TgrL_123	-1.03596	-0.0509722	0.823674	0.88645	13.5018	14.5895	18.581	15.5574	16.0336	15.5422	21.1897	17.5885
CCNA_03897		hypothetical protein	1234	2321942	2321655	-	NA	NA	-1.03589	-0.0508717	0.730687	0.821842	349.594	384.408	384.003	372.668	385.534	396.819	435.092	405.815
CCNA_01227		alkanesulfonate monooxygenase	718	1353981	1355048	+	NA	NA	-1.03581	-0.050763	0.64588	0.762945	79.8965	73.8265	74.9663	76.2298	83.0183	79.4248	85.3661	82.6031
CCNA_01627	acpS	Holo-(acyl-carrier protein) synthase	950	1748329	1748730	+	NA	NA	-1.03567	-0.0505709	0.768065	0.84684	40.5081	41.1975	41.3865	41.0307	46.3487	45.91	40.7503	44.3363
CCNA_01214		YjgP/YjgQ family membrane permease	713	1341998	1340778	-	NA	NA	-1.03562	-0.0504891	0.552704	0.691883	138.474	129.79	135.907	134.724	150.158	139.429	148.776	146.121
CCNA_03350		hypothetical protein	1974	3529215	3529412	+	NA	NA	-1.03556	-0.050415	0.778524	0.854325	52.6359	35.1545	44.325	44.0385	40.7087	46.6056	55.4458	47.5867
CCNA_00505		ubiquinol-cytochrome c reductase iron-sulfur subunit	280	520398	520949	+	NA	NA	-1.03542	-0.050216	0.552842	0.691883	2069.75	2151.92	2114.59	2112.09	2161.63	2185.67	2523.62	2290.31
CCNA_02242		PHB granule-associated protein, phasin2	1288	2391560	2391126	-	NA	NA	-1.03539	-0.0501797	0.46944	0.620275	1136.53	1199.69	1205.21	1180.47	1256.38	1351	1235.05	1280.81
CCNA_02883		flavin containing amine oxidoreductase	1675	3032707	3031082	-	NA	NA	-1.03493	-0.0495304	0.83186	0.891102	4.80716	5.05578	4.33788	4.7336	4.59793	6.03901	4.64179	5.09291
CCNA_02397		DeoR-family transcriptional regulator	1390	2539482	2540201	+	NA	NA	-1.0348	-0.0493569	0.783223	0.857578	22.1	24.8354	21.6118	22.8491	25.7969	27.0297	21.0845	24.6371
CCNA_00286	lovR	two-component receiver domain protein LovR	160	298193	297735	-	NA	NA	-1.03464	-0.0491314	0.750822	0.834575	39.735	42.0951	41.4084	41.0795	42.3745	46.3947	46.1538	44.9743
CCNA_00384		glucan endo-1,3-beta-glucosidase	213	400574	401479	+	NA	NA	-1.03454	-0.0489888	0.549163	0.689022	80.4198	73.3175	79.8131	77.8501	85.8071	86.3794	80.561	84.2491
CCNA_01188		FecR family protein	698	1305737	1306660	+	NA	NA	-1.03451	-0.0489434	0.587825	0.717099	66.8691	74.2271	71.0909	70.729	84.2619	78.935	67.1104	76.7691
CCNA_01423		thiamine-monophosphate kinase	818.1	1539451	1540509	+	NA	NA	-1.03421	-0.0485234	0.595531	0.721789	329.156	328.583	333.784	330.508	365.671	347.658	364.209	359.179
CCNA_00292	pstC	phosphate transport system permease protein pstC	163.1	306029	307462	+	NA	NA	-1.03416	-0.0484537	0.561399	0.697737	100.58	106.745	100.589	102.638	111.684	115.089	107.718	111.497
CCNA_01325	rplO	LSU ribosomal protein L15P	764	1440388	1440873	+	NA	NA	-1.03413	-0.0484144	0.546716	0.686556	2662.92	2656.64	2507.89	2609.15	2700.47	2857.25	2937.1	2831.61
CCNA_03243		NADP+-dependent gamma-glutamyl-gamma-aminobutyraldehyde dehydrogenase	1907	3410219	3408720	-	NA	NA	-1.03404	-0.0482856	0.677042	0.78442	17.9902	17.1615	19.5987	18.2501	20.5207	20.0727	18.9832	19.8589
CCNA_01673		alphaE superfamily protein	972	1795965	1795018	-	NA	NA	-1.03385	-0.0480253	0.714533	0.810573	42.8946	43.4847	42.7674	43.0489	45.7777	44.1153	51.6596	47.1842
CCNA_02653		hypothetical protein	1533	2807177	2808076	+	NA	NA	-1.03371	-0.0478272	0.87175	0.918414	3.61872	2.66689	2.57248	2.9527	3.2449	3.41774	2.47773	3.04679
CCNA_00449	cleA	single domain receiver protein CleA	246	454259	454861	+	NA	NA	-1.03359	-0.0476622	0.557097	0.694841	232.709	243.802	247.515	241.342	278.867	248.483	261.57	262.973
CCNA_03099		hypothetical protein	1815	3251083	3250343	-	NA	NA	-1.03349	-0.0475236	0.682705	0.788089	56.8865	56.0371	62.2715	58.3984	65.1869	62.1069	64.2389	63.8442
CCNA_00354		NlpC/P60 CHAP domain amidase protein	194	370445	371152	+	NA	NA	-1.0334	-0.0473945	0.539571	0.681528	947.614	973.049	1002.25	974.304	1023.71	989.479	1164.16	1059.12
CCNA_01789		acetyltransferase, GNAT family	1036	1917164	1916649	-	NA	NA	-1.0333	-0.047264	0.719235	0.814104	76.2817	79.1928	78.2597	77.9114	90.3288	84.4882	78.9528	84.5899
CCNA_02620		hypothetical protein	1515	2768190	2768480	+	NA	NA	-1.03327	-0.0472242	0.697542	0.797306	49.5642	50.1073	49.032	49.5678	53.7917	54.8844	53.0522	53.9094
CCNA_03490		hypothetical protein	2063	3650818	3650597	-	NA	NA	-1.03308	-0.0469512	0.894689	0.934616	8.80229	8.37909	10.429	9.20345	11.0502	11.4576	6.95413	9.82064
CCNA_01971		peptidyl-prolyl cis-trans isomerase	1139	2115417	2117381	+	NA	NA	-1.03228	-0.0458318	0.559444	0.696838	507.031	481.751	488.036	492.273	523.741	515.942	566.416	535.366
CCNA_02866		conserved membrane protein	1662	3019011	3019475	+	NA	NA	-1.03225	-0.045787	0.580105	0.712592	158.69	150.335	143.928	150.984	157.137	169.318	164.895	163.783
CCNA_01435		hypothetical protein	827	1549760	1549509	-	NA	NA	-1.03167	-0.0449799	0.682581	0.788089	120.378	105.247	124.565	116.73	127.478	133.564	118.781	126.608
CCNA_02015	nuoN	NADH-quinone oxidoreductase chain N	1153	2162773	2161313	-	NA	NA	-1.03135	-0.0445388	0.520826	0.665327	621.626	582.801	567.393	590.607	635.293	618.862	673.52	642.558
CCNA_01174		LysR-family transcriptional regulator	689	1294526	1293570	-	NA	NA	-1.03089	-0.0438951	0.689673	0.792081	58.7293	63.7672	59.0187	60.5051	67.8071	70.341	59.2397	65.796
CCNA_01388		methyltransferase	801	1505184	1506251	+	NA	NA	-1.03023	-0.0429611	0.630083	0.751239	31.1047	31.5195	32.2148	31.613	35.1652	36.223	31.8015	34.3966
CCNA_03665		DctA-YdbH superfamily protein	2150	3825824	3829063	+	NA	NA	-1.03006	-0.0427329	0.613514	0.738026	35.1533	34.5214	35.8951	35.1899	42.4	37.8836	34.6777	38.3204
CCNA_03703		cytidylate kinase	2175	3872190	3871549	-	NA	NA	-1.02996	-0.0425926	0.742344	0.82841	41.0186	47.6676	39.6691	42.7851	48.8554	51.9664	38.7424	46.5214
CCNA_01739		LSU ribosomal protein L9P	1002	1869852	1869268	-	NA	NA	-1.02948	-0.041909	0.586739	0.716192	2949.06	3156.06	2864.98	2990.03	3290.62	3362.33	3129.86	3260.94
CCNA_01440		LSU ribosomal protein L13P	832	1552866	1553339	+	NA	NA	-1.02933	-0.041699	0.642664	0.760963	3353.83	3337.88	3409.01	3366.91	3467.52	3361.87	4185.24	3671.55
CCNA_03047		4-amino-4-deoxychorismate lyase	1777	3201394	3200639	-	NA	NA	-1.02923	-0.0415629	0.794759	0.867049	24.9864	27.3833	24.5711	25.6469	35.4621	26.838	21.4419	27.914
CCNA_01901		lipoprotein	1098	2044365	2043376	-	NA	NA	-1.02903	-0.0412906	0.634767	0.755684	163.265	169.045	161.528	164.613	187.85	181.642	168.936	179.476
CCNA_00953	fliN	flagellar motor switch protein FliN	543	1030335	1030667	+	NA	NA	-1.02901	-0.0412609	0.75821	0.839015	81.037	78.385	72.5987	77.3402	91.9095	73.7195	87.313	84.314
CCNA_03852		phosphoribosylformimino-5-aminoimidazole carboxamide ribonucleotide isomerase	2271	4017194	4017928	+	NA	NA	-1.02882	-0.0409954	0.556907	0.694841	412.218	388.441	368.621	389.76	408.539	439.746	425.338	424.541
CCNA_01603		aspartate aminotransferase	933	1724496	1723294	-	NA	NA	-1.02859	-0.0406732	0.54552	0.685757	399.439	395.794	387.372	394.202	420.267	427.742	443.169	430.392
CCNA_02348		acetyltransferase, GNAT family	1358	2487854	2488291	+	NA	NA	-1.0281	-0.0399803	0.829549	0.890073	38.2409	42.3324	39.9517	40.175	43.7394	41.7314	48.1709	44.5472
CCNA_03188		epoxide hydrolase	1877	3348814	3349953	+	NA	NA	-1.02762	-0.0393089	0.886668	0.929181	4.48939	4.15825	5.33703	4.66156	5.17475	5.60399	4.51409	5.09761
CCNA_02691		TetR-family transcriptional regulator	1560	2844554	2845246	+	NA	NA	-1.02733	-0.0388959	0.668953	0.779192	122.862	137.328	141.483	133.891	145.472	141.268	154.827	147.189
CCNA_03905		hypothetical protein	2391	3540480	3539800	-	NA	NA	-1.02706	-0.0385225	0.691944	0.793579	114.779	97.3651	108.16	106.768	125.05	112.747	110.83	116.209
CCNA_02404		ABC transporter ATP-binding protein	1395	2547478	2548314	+	NA	NA	-1.02671	-0.0380283	0.707251	0.805147	86.8271	78.6447	92.6968	86.0562	93.6484	86.7863	102.675	94.37
CCNA_01955		zinc metalloprotease	1129	2100319	2101740	+	NA	NA	-1.02667	-0.0379668	0.795039	0.867049	137.878	145.92	146.042	143.28	159.739	150.67	161.282	157.23
CCNA_02151		exodeoxyribonuclease VII small subunit	1223	2308450	2308196	-	NA	NA	-1.0266	-0.0378799	0.747137	0.832271	162.021	168.014	168.707	166.248	187.822	178.619	181.289	182.577
CCNA_02019	nuoJ	NADH-quinone oxidoreductase chain J	1153	2167253	2166636	-	NA	NA	-1.02657	-0.0378347	0.615745	0.739043	1112.12	1111.74	1071.02	1098.29	1137.92	1177.42	1288.18	1201.17
CCNA_00645	nrtA	nitrate binding protein nrtA	357	695435	696727	+	NA	NA	-1.0265	-0.0377363	0.805398	0.874117	10.0753	10.7666	10.3688	10.4036	11.7449	10.8425	11.8735	11.4869
CCNA_01903		urea carboxylase-associated protein 2	1100	2045412	2046251	+	NA	NA	-1.02646	-0.0376776	0.834584	0.89257	13.5148	14.787	12.9479	13.7499	14.8106	15.6333	14.703	15.049
CCNA_01828		hypothetical protein	1056	1955342	1954767	-	NA	NA	-1.02629	-0.0374339	0.712103	0.808808	111.47	100.529	103.759	105.253	121.278	110.501	112.123	114.634
CCNA_03217		TetR-family transcriptional regulator	1899	3378587	3377955	-	NA	NA	-1.02587	-0.0368477	0.746038	0.831633	39.5438	34.5053	36.8308	36.9599	42.1683	39.9962	38.0738	40.0794
CCNA_01957	thiG	thiazole biosynthesis protein ThiG	1130.1	2103425	2102616	-	NA	NA	-1.02579	-0.0367421	0.628049	0.750135	263.19	251.799	265.491	260.16	254.76	303.945	295.422	284.709
CCNA_01064	perA	perosamine synthetase PerA	620	1167891	1169006	+	NA	NA	-1.02572	-0.0366364	0.592286	0.718869	232.882	235.504	237.178	235.188	261.476	252.673	259.147	257.765
CCNA_01826		vitamin B12 receptor	1055	1951298	1953250	+	NA	NA	-1.02566	-0.036549	0.579267	0.711892	5213.91	5216.05	4897.7	5109.22	5614.66	5828.33	5330.24	5591.08
CCNA_03684		carbonic anhydrase	2161	3845303	3845971	+	NA	NA	-1.02564	-0.0365265	0.704376	0.802567	205.718	194.904	188.57	196.397	209.449	210.971	224.355	214.925
CCNA_02240		glycerophosphoryl diester phosphodiesterase	1287	2390484	2389711	-	NA	NA	-1.02562	-0.0364966	0.803208	0.872218	143.907	138.771	138.433	140.37	156.962	159.423	143.057	153.148
CCNA_R0092			2581	3946278	3946395	+	NA	NA	-1.0255	-0.0363265	0.944154	0.966134	10.2516	9.66184	4.10664	8.00669	5.93981	12.0312	7.26845	8.41314
CCNA_01208		two-component response regulator	711	1334872	1335477	+	NA	NA	-1.02475	-0.0352724	0.821934	0.885504	21.8045	19.8037	23.012	21.54	22.5536	23.6222	25.334	23.8366
CCNA_00445		receiver domain-glutamate methylesterase cheBI	246	451877	452911	+	NA	NA	-1.02462	-0.0350959	0.609034	0.734331	543.303	539.466	547.322	543.364	639.442	571.986	575.265	595.564
CCNA_01268		cytochrome c	742	1397271	1396765	-	NA	NA	-1.02457	-0.0350193	0.755351	0.837257	172.707	176.11	172.785	173.867	198.956	189.244	183.377	190.526
CCNA_01578		beta-lactamase repressor	914	1694679	1695041	+	NA	NA	-1.0245	-0.0349136	0.784926	0.858967	76.3905	70.0886	77.2783	74.5858	88.3362	79.5228	76.3167	81.3919
CCNA_02868		conserved hypothetical phage protein	1665	3020331	3020152	-	NA	NA	-1.02443	-0.0348198	0.959895	0.975214	0.51696	2.33353	0.598252	1.14958	1.29796	1.97177	0.476487	1.24874
CCNA_03221		phytoene dehydrogenase	1900	3383005	3384636	+	NA	NA	-1.02401	-0.034234	0.717103	0.812621	32.443	29.0466	32.0681	31.1859	36.6482	32.585	33.0563	34.0965
CCNA_03213		polyhydroxyalkanoic acid system protein	1895	3375439	3375747	+	NA	NA	-1.02382	-0.0339587	0.752366	0.83569	202.066	205.648	180.695	196.137	195.828	230.295	218.444	214.856
CCNA_02328	gcrA	cell cycle regulatory protein GcrA	1345	2470434	2470955	+	NA	NA	-1.02372	-0.0338152	0.80173	0.871331	294.489	295.542	293.453	294.495	360.631	377.697	230.685	323.004
CCNA_01533		hypothetical protein	884.1	1642303	1642992	+	NA	NA	-1.02371	-0.0338112	0.727117	0.819042	217.663	222.106	207.099	215.623	255.472	243.728	209.198	236.133
CCNA_03563		ATP synthase delta chain	2096	3719245	3718691	-	NA	NA	-1.02365	-0.0337216	0.639886	0.759265	1222.26	1231.89	1173.28	1209.14	1255.3	1308.3	1414.93	1326.18
CCNA_03895		hypothetical protein	2385	2010232	2009954	-	NA	NA	-1.02359	-0.0336339	0.950507	0.969375	2.00114	1.93565	1.15791	1.69823	1.67478	1.90817	1.84447	1.80914
CCNA_03098		hypothetical protein	1814	3249391	3250341	+	NA	NA	-1.02353	-0.0335535	0.738379	0.826316	32.8767	34.3247	33.5172	33.5729	35.008	41.6747	33.6397	36.7741
CCNA_01217		phosphatidylglycerophosphate synthase	715	1343532	1344659	+	NA	NA	-1.02336	-0.0333125	0.820166	0.884081	171.752	176.877	176.373	175	199.768	191.042	185.678	192.163
CCNA_03297		hypothetical protein	1946	3468011	3469126	+	NA	NA	-1.02286	-0.0326074	0.78392	0.858104	33.8525	30.9166	32.8074	32.5255	37.4733	36.7322	31.9707	35.3921
CCNA_00079		MerR-family transcriptional regulator	33	83893	83414	-	NA	NA	-1.02283	-0.0325603	0.811423	0.877526	43.4246	42.2536	43.0741	42.9175	43.6844	51.6358	45.9214	47.0806
CCNA_03266		hypothetical protein	1923	3436996	3436670	-	P1-1923-3436996	TgrL_150	-1.02267	-0.0323364	0.692249	0.793579	169.316	152.673	165.48	162.49	175.76	179.811	179.142	178.238
CCNA_02357		methylmalonic acid semialdehyde dehydrogenase	1365	2497996	2496500	-	NA	NA	-1.02265	-0.032309	0.725116	0.818047	207.426	203.865	209.544	206.945	225.439	215.631	241.662	227.577
CCNA_01074		entericidin B-like protein	625	1179754	1179617	-	NA	NA	-1.02261	-0.032262	0.948718	0.968549	17.5317	6.95711	10.1443	11.5444	15.2369	16.2886	4.97204	12.1658
CCNA_03568		LemA protein	2100	3722350	3723000	+	NA	NA	-1.02249	-0.0320928	0.816435	0.8815	53.7448	50.0503	58.1434	53.9795	60.7409	68.6032	48.0879	59.144
CCNA_03514	ctaG	cytochrome c oxidase assembly protein ctaG	2073	3672566	3671916	-	NA	NA	-1.02248	-0.0320716	0.664752	0.77683	740.706	763.936	767.03	757.224	788.285	789.436	918.149	831.957
CCNA_02802		hypothetical protein	1628	2959375	2959686	+	NA	NA	-1.02233	-0.0318541	0.888549	0.930197	20.579	26.3484	26.231	24.3861	26.9576	27.6807	27.7645	27.4676
CCNA_01439		dTDP-glucose 4,6-dehydratase	831	1552631	1551231	-	NA	NA	-1.02217	-0.0316319	0.777278	0.853668	63.7621	62.8747	61.2984	62.6451	68.0386	70.3421	67.8917	68.7575
CCNA_03253		MecR1-related antirepressor protein	1914	3423688	3425037	+	NA	NA	-1.02159	-0.0308202	0.750101	0.834525	34.6019	34.8029	33.3824	34.2624	39.9771	38.2962	34.0529	37.4421
CCNA_03056		limonene-1,2-epoxide hydrolase	1784	3210639	3210250	-	NA	NA	-1.02158	-0.0308032	0.867997	0.915679	21.2351	20.4633	18.6378	20.1121	23.0637	23.2063	18.693	21.6543
CCNA_00370		ATP synthase B chain	206	388085	387576	-	NA	NA	-1.02156	-0.0307697	0.695848	0.796193	2075.26	2136.77	1980.57	2064.2	2211.26	2339.68	2253.17	2268.04
CCNA_01365	perP	aspartyl protease perP	786	1481714	1481196	-	NA	NA	-1.02149	-0.0306812	0.75139	0.834971	303.004	287.423	301.581	297.336	324.79	302.719	354.639	327.382
CCNA_02630		hypothetical protein	1521	2781006	2781527	+	NA	NA	-1.02135	-0.0304738	0.86182	0.91135	17.2914	18.2774	16.1941	17.2543	23.7213	16.4314	16.4306	18.8611
CCNA_03581		transporter, drug/metabolite exporter family	2108	3737998	3738870	+	NA	NA	-1.02131	-0.0304226	0.793223	0.866117	45.4072	39.1098	41.5692	42.0288	46.4321	46.7534	44.3084	45.8313
CCNA_02359		hypothetical protein	1365	2499670	2498636	-	NA	NA	-1.02129	-0.0303883	0.835124	0.892906	95.4803	103.545	101.391	100.139	115.575	102.704	113.528	110.602
CCNA_00989		acyl esterase protein	569	1069657	1071558	+	NA	NA	-1.02091	-0.0298553	0.762685	0.842503	26.9569	24.6709	25.5342	25.7207	29.6033	27.2752	27.6874	28.1886
CCNA_02132		LacI-family transcriptional regulator	1217	2289161	2288142	-	Pi-1217-2288296	TgrL_099	-1.02091	-0.0298508	0.714273	0.810573	60.0282	65.1232	65.403	63.5181	70.2043	68.6061	72.4821	70.4308
CCNA_01701		xylose isomerase family protein	987	1832940	1833926	+	NA	NA	-1.02083	-0.0297467	0.846294	0.899259	8.57934	8.87613	8.18277	8.54608	9.1725	9.28951	9.90629	9.4561
CCNA_02384		very-long-chain acyl-CoA synthetase	1381	2527813	2526023	-	NA	NA	-1.02064	-0.0294716	0.681598	0.7875	287.627	289.907	298.404	291.98	313.499	302.801	348.051	321.45
CCNA_03317	dnaE2	DNA polymerase III alpha subunit DnaE2	1958	3496248	3492997	-	NA	NA	-1.02064	-0.0294706	0.761179	0.841124	14.9079	14.6138	13.2785	14.2667	16.3083	16.098	14.2419	15.5494
CCNA_02572		adenylosuccinate lyase	1486	2724537	2725847	+	NA	NA	-1.02042	-0.0291696	0.844344	0.898144	145.151	153.789	148.919	149.286	156.468	162.615	174.937	164.673
CCNA_01827	cobQ	cobyric acid synthase CobQ	1055	1953316	1954770	+	NA	NA	-1.0204	-0.0291311	0.730168	0.821776	421.2	381.682	373.864	392.249	474.571	451.15	368.241	431.321
CCNA_01749		acyl carrier protein	1009	1877029	1877265	+	NA	NA	-1.02025	-0.0289211	0.733262	0.823523	3848.15	3731.71	3968.68	3849.51	3968.06	4091.31	4648.46	4235.94
CCNA_03869	parA	chromosome partitioning protein ParA	2280.1	4032305	4031502	-	NA	NA	-1.02018	-0.0288225	0.747277	0.832271	190.388	186.508	183.561	186.819	203.048	198.722	216.019	205.93
CCNA_01333		hypothetical protein	768	1446724	1446332	-	NA	NA	-1.02006	-0.0286602	0.924229	0.953529	11.1285	19.2383	15.6185	15.3284	18.1318	15.8043	17.8955	17.2772
CCNA_03192		carboxymuconolactone decarboxylase family protein	1879	3354463	3353828	-	NA	NA	-1.02005	-0.0286335	0.917946	0.95014	9.2175	9.15172	10.413	9.59406	10.3775	10.3239	11.5975	10.7663
CCNA_00035		tRNA pseudouridine synthase B	17	39427	38495	-	NA	NA	-1.02002	-0.0285996	0.799839	0.870466	1451.24	1511.38	1433.09	1465.24	1374.37	1452.27	2007.4	1611.35
CCNA_03713		RNA polymerase sigma-54 factor rpoN	2181.1	3879838	3878345	-	NA	NA	-1.01987	-0.0283784	0.754026	0.836452	213.635	210.339	206.973	210.316	241.178	224.655	228.656	231.497
CCNA_00200		2OG-Fe(II) oxygenase superfamily protein	105	215255	214320	-	NA	NA	-1.01953	-0.0279084	0.684191	0.789113	691.832	695.892	729.522	705.749	777.215	756.668	800.315	778.066
CCNA_00310		3'-phosphoadenosine-5'-phosphosulfate (PAPS) 3'-phosphatase family protein	170	324845	324066	-	NA	NA	-1.01923	-0.0274816	0.731469	0.822072	82.4353	81.3146	84.3535	82.7011	94.6511	87.2131	92.2552	91.3731
CCNA_00078		acyl-CoA dehydrogenase	33	83326	81533	-	NA	NA	-1.01884	-0.0269269	0.852501	0.903669	110.844	108.002	100.542	106.463	116.523	118.801	115.982	117.102
CCNA_01991		OmpH-like outer membrane protein	1147.1	2137313	2136675	-	NA	NA	-1.01869	-0.0267166	0.739908	0.827559	1449.09	1606.62	1548.46	1534.72	1679.03	1743.49	1655.49	1692.67
CCNA_02063	bamD	beta-barrel assembly machine (BAM) protein BamD	1173.2	2214496	2213567	-	NA	NA	-1.01841	-0.02632	0.71287	0.809447	724.711	749.225	729.076	734.337	789.012	776.434	864.87	810.105
CCNA_01503		phosphotransferase family protein	867	1613346	1612264	-	NA	NA	-1.01825	-0.0260902	0.905424	0.942385	5.2412	4.3217	3.9773	4.5134	5.01566	4.64268	4.98925	4.88253
CCNA_03537	mmcA	SOS-regulated glyoxalase family protein	2087	3695782	3696135	+	NA	NA	-1.01823	-0.0260646	0.865937	0.913994	109.087	110.348	99.1678	106.201	111.866	112.458	128.409	117.578
CCNA_02231		ABC transporter ATP-binding protein	1279.1	2379636	2377969	-	NA	NA	-1.01794	-0.0256467	0.758631	0.839246	600.046	650.883	642.884	631.271	655.551	703.491	730.619	696.553
CCNA_01086	lepA	GTP-binding protein lepA	635	1193113	1191305	-	NA	NA	-1.01763	-0.0252114	0.722395	0.817213	298.345	312.995	317.073	309.471	327.977	337.556	359.902	341.811
CCNA_03391		Cro/CI family transcriptional regulator	2000	3563524	3563763	+	NA	NA	-1.01761	-0.0251824	0.923972	0.953529	23.6509	30.2526	25.3509	26.4181	26.527	31.7948	30.7334	29.6851
CCNA_01571		arsenate reductase	910	1689097	1688684	-	NA	NA	-1.01734	-0.0248	0.833393	0.892019	38.2101	36.9597	33.164	36.1112	38.6566	38.5782	42.2623	39.8324
CCNA_02007		lipoprotein releasing system transmembrane protein lolE	1153.1	2155544	2154264	-	NA	NA	-1.01718	-0.0245713	0.718474	0.813476	232.16	222.033	227.476	227.223	250.001	240.399	262.659	251.02
CCNA_00556		phospholipase D	310	571546	573063	+	NA	NA	-1.01717	-0.0245648	0.753355	0.836215	44.197	41.7427	44.3014	43.4137	48.558	46.6835	48.7599	48.0005
CCNA_01043		hypothetical protein	604	1139944	1139759	-	NA	NA	-1.01704	-0.0243703	0.928623	0.956177	12.5071	14.5174	16.5002	14.5082	15.0731	13.3572	22.1336	16.8546
CCNA_02881		oxoglutarate semialdehyde dehydrogenase	1674	3028870	3030456	+	NA	NA	-1.01686	-0.0241276	0.892772	0.933106	6.27388	5.52032	4.61412	5.46944	6.55113	6.70925	4.48564	5.91534
CCNA_01522		ATP-dependent protease subunit	877	1631426	1630557	-	NA	NA	-1.01666	-0.0238362	0.808158	0.87526	51.2325	55.1771	53.657	53.3555	58.341	60.2411	59.1501	59.2441
CCNA_00016	moaE	molybdopterin converting factor, large subunit	8	18495	18043	-	NA	NA	-1.01652	-0.0236348	0.882859	0.926532	29.3743	26.2274	31.8539	29.1519	34.6838	29.2502	33.3225	32.4188
CCNA_00450	cheE	cheE protein	246	454858	455328	+	NA	NA	-1.01616	-0.0231226	0.752459	0.83569	431.283	431.884	454.748	439.305	508.064	438.563	512.239	486.288
CCNA_02118		ATP-dependent helicase, dinG family	1207	2269502	2267319	-	NA	NA	-1.01599	-0.0228916	0.836087	0.892961	36.173	37.2284	37.1771	36.8595	42.8433	40.5189	38.9175	40.7599
CCNA_03765		phosphohydrolase, MutT/nudix family protein	2219	3934179	3933616	-	NA	NA	-1.01594	-0.0228196	0.875822	0.921507	190.89	196.719	200.669	196.093	210.331	213.224	230.234	217.93
CCNA_01797	ftsB	FtsB-related septum formation initiator	1043	1923489	1923791	+	NA	NA	-1.01579	-0.0226039	0.83026	0.890512	181.499	208.136	206.308	198.648	229.006	224.509	208.333	220.616
CCNA_00047		tRNA m7-G46 methyltransferase	22.1	50812	50132	-	NA	NA	-1.01574	-0.0225272	0.804042	0.872884	175.174	178.605	179.396	177.725	193.922	196.83	200.25	197.001
CCNA_00644		hypothetical protein	357	694013	695422	+	NA	NA	-1.01568	-0.0224482	0.897922	0.936756	8.90931	7.61767	7.25539	7.92746	9.11332	9.35544	7.11689	8.52855
CCNA_00101	rsmB	16S rRNA m5C methyltransferase RsmB	49	113034	111745	-	NA	NA	-1.01562	-0.022358	0.887599	0.929665	81.7999	85.2165	79.8457	82.2874	103.142	96.4793	73.1352	90.919
CCNA_02833		conserved hypothetical membrane protein	1647	2987917	2987156	-	P1-1647-2991021	TgrL_130	-1.0153	-0.0219099	0.786995	0.860994	69.4843	66.2261	72.1435	69.2846	76.9577	76.1539	77.4385	76.85
CCNA_00729		hypothetical protein	406	785054	786358	+	NA	NA	-1.01457	-0.020862	0.760531	0.840643	194.591	194.637	202.333	197.187	232.514	219.388	202.753	218.218
CCNA_01990	lpxD	UDP-3-O-(3-hydroxymyristoyl) glucosamine N-acyltransferase LpxD	1147.1	2136621	2135602	-	NA	NA	-1.01395	-0.019993	0.826691	0.887969	310.267	322.263	309.806	314.112	342.89	346.858	354.927	348.225
CCNA_00348		methyl-accepting chemotaxis protein	189	364221	362218	-	NA	NA	-1.01367	-0.0195949	0.770645	0.849079	241.454	245.68	254.544	247.226	289.155	269.909	263.081	274.048
CCNA_00678		LSU ribosomal protein L11P	368	735007	734576	-	NA	NA	-1.01351	-0.0193657	0.828553	0.889379	3344.95	3772.54	3696.57	3604.69	3842.5	3714.05	4428.55	3995.03
CCNA_01934		HesB protein family	1118	2078567	2078166	-	NA	NA	-1.01344	-0.019257	0.844791	0.898144	172.912	196.882	181.886	183.893	208.061	211.303	193.297	204.221
CCNA_03107		cytidine deaminase	1820	3257028	3257450	+	NA	NA	-1.01342	-0.0192357	0.844292	0.898144	240.441	194.626	215.625	216.898	261.387	245.423	211.479	239.43
CCNA_01490		FAD-dependent dehydrogenase	860	1598349	1599989	+	NA	NA	-1.01312	-0.0188001	0.828248	0.889379	96.3984	103.519	98.1373	99.3515	111.442	114.197	104.897	110.179
CCNA_02178		short-chain alcohol dehydrogenase	1241	2329001	2329906	+	NA	NA	-1.01301	-0.0186554	0.897105	0.936151	117.086	113.453	114.46	115	120.104	134.498	127.799	127.467
CCNA_01809		lipoic acid synthetase	1047	1934502	1935479	+	NA	NA	-1.01292	-0.0185259	0.845717	0.898887	358.986	372.608	354.382	361.992	372.665	403.427	428.224	401.439
CCNA_00364		deoxyhypusine synthase	201	381273	380179	-	NA	NA	-1.01276	-0.0182885	0.79932	0.870146	700.998	727.569	706.494	711.687	749.651	844.945	772.066	788.887
CCNA_02337		nonspecific lipid-transfer protein	1350	2478101	2477793	-	NA	NA	-1.01258	-0.0180388	0.826583	0.887969	2150.15	1996.29	2007.51	2051.32	2206.47	2040.69	2573.03	2273.4
CCNA_02310		glycosyl hydrolase, family 9	1333	2455008	2456885	+	NA	NA	-1.01256	-0.0180096	0.916033	0.9494	6.29271	5.75129	6.04941	6.03114	6.43796	7.15004	6.34809	6.64536
CCNA_01772		conserved hypothetical membrane protein	1022	1899035	1899412	+	NA	NA	-1.01255	-0.0179871	0.913115	0.948079	48.0034	40.9559	37.0346	41.998	52.3819	47.26	37.8921	45.8446
CCNA_00559		homoserine O-acetyltransferase	311	575737	574589	-	NA	NA	-1.0122	-0.0174886	0.90697	0.942963	152.496	150.979	155.296	152.924	172.225	168.759	168.4	169.795
CCNA_03641		succinate dehydrogenase iron-sulfur protein	2144	3801021	3800239	-	NA	NA	-1.0122	-0.0174876	0.802871	0.872092	963.804	1001.16	1022.94	995.968	1060.52	1125.5	1130.64	1105.55
CCNA_01204		dTDP-glucose 4,6-dehydratase	710	1331838	1330891	-	NA	NA	-1.01217	-0.0174505	0.810156	0.876635	94.8196	99.7553	104.562	99.7122	108.683	111.755	113.452	111.297
CCNA_03401		conserved hypothetical cytosolic protein	2007	3571091	3570378	-	NA	NA	-1.01209	-0.0173349	0.828678	0.889379	727.219	796.958	850.02	791.399	836.283	855.236	945.006	878.842
CCNA_03395		two-component receiver domain protein	2002	3566429	3566788	+	NA	NA	-1.01201	-0.0172197	0.843253	0.898144	301.646	321.361	349.828	324.278	388.414	373.487	318.77	360.224
CCNA_03793	ftsY	cell division protein FtsY	2236	3957831	3956890	-	NA	NA	-1.01185	-0.0169941	0.908689	0.944502	200.528	207.597	208.569	205.565	214.349	236.487	234.723	228.52
CCNA_02862		phage host specificity protein	1660	3016860	3015316	-	NA	NA	-1.01153	-0.0165415	0.951649	0.970289	1.44548	1.94191	1.63793	1.67511	1.77682	2.3355	1.44334	1.85188
CCNA_03513	coxC	cytochrome c oxidase subunit III coxC	2073.1	3671846	3670974	-	NA	NA	-1.01131	-0.0162288	0.832194	0.891218	2355.53	2317.17	2332.81	2335.17	2520.51	2484.71	2771.39	2592.2
CCNA_03917		hypothetical protein	2367	256344	256240	-	NA	NA	-1.01102	-0.0158127	0.982065	0.988284	1.77243	0.571477	3.07672	1.80688	1.11254	2.25346	3.26734	2.21111
CCNA_02587		PAS-family sensor histidine kinase	1495	2738157	2736340	-	NA	NA	-1.01075	-0.0154239	0.822179	0.885527	152.426	148.131	160.106	153.555	171.69	166.039	174.885	170.871
CCNA_03069		Lumazine-bd-2 family protein	1794	3220698	3221069	+	NA	NA	-1.01071	-0.0153738	0.967928	0.979504	4.50256	6.29086	5.06584	5.28642	5.80941	7.47366	4.15005	5.81104
CCNA_02028		NTF2 superfamily protein	1153	2174266	2173934	-	NA	NA	-1.01057	-0.0151627	0.843654	0.898144	584.584	648.523	655.166	629.425	649.856	689.943	762.122	700.64
CCNA_02396		GST / metaxin-like protein	1389	2539389	2538661	-	NA	NA	-1.01054	-0.0151321	0.915699	0.9494	33.9534	34.9824	23.9301	30.9553	39.5797	34.08	28.9422	34.2006
CCNA_00090		UDP-glucose 4-epimerase	43	102943	101960	-	NA	NA	-1.01051	-0.0150778	0.850682	0.902637	69.0331	63.2371	63.09	65.1201	74.0192	70.6352	71.5602	72.0715
CCNA_03043	pilA	type IV pilin protein pilA	1774	3198702	3198523	-	NA	NA	-1.01023	-0.0146895	0.895218	0.934675	2647.35	2356.53	2606.28	2536.72	2291.87	2597.48	3556.98	2815.44
CCNA_01288		multidrug resistance transporter, Bcr family	753	1414050	1415267	+	NA	NA	-1.01019	-0.0146312	0.865237	0.913994	76.9328	72.0258	72.8511	73.9366	80.8986	84.1161	80.9793	81.998
CCNA_03792		intracellular septation protein	2236	3956886	3956266	-	NA	NA	-1.01017	-0.0145916	0.855163	0.905667	196.295	182.624	175.574	184.831	196.105	203.083	216.56	205.249
CCNA_00457		phosphoenolpyruvate-protein phosphotransferase/phosphocarrier protein HPr/PTS system, glucose-specific IIA subunit	2304	467106	469664	+	NA	NA	-1.0094	-0.0134974	0.911363	0.946535	13.527	13.7175	14.7915	14.012	16.2283	16.5509	13.9427	15.5739
CCNA_03683		maleylpyruvate isomerase	2161	3844670	3845302	+	NA	NA	-1.00932	-0.0133817	0.876084	0.921507	150.531	136.978	146.728	144.746	161.199	155.873	166.251	161.108
CCNA_01404	glyS	glycyl-tRNA synthetase beta chain	809	1521840	1523918	+	NA	NA	-1.00916	-0.0131531	0.844778	0.898144	371.182	384.217	374.594	376.664	419.561	410.345	428.096	419.334
CCNA_03072		TetR-family transcriptional regulator	1796	3222860	3223564	+	NA	NA	-1.00906	-0.0130155	0.9173	0.95014	38.277	36.684	38.7209	37.894	45.2352	40.778	40.2682	42.0938
CCNA_02699		guanine deaminase	1565	2853861	2852575	-	NA	NA	-1.009	-0.0129287	0.894949	0.934641	95.2219	96.838	101.117	97.7257	113.503	104.38	109.425	109.103
CCNA_00340		succinyl-CoA synthetase beta chain	184	352434	353633	+	P1-184-352401	TgrL_018	-1.00889	-0.012766	0.865774	0.913994	1333.45	1349.46	1326.19	1336.37	1462.78	1486.18	1512.8	1487.25
CCNA_03480		triphenylmethane reductase (TMR)-like protein	2057	3643337	3644191	+	NA	NA	-1.00856	-0.0122985	0.94656	0.967554	8.92436	9.68503	8.75337	9.12092	10.3154	11.3463	8.4263	10.0293
CCNA_02917		AAA-family ATPase	1699	3075368	3076375	+	NA	NA	-1.00841	-0.0120894	0.942192	0.965426	16.3396	16.3109	18.3215	16.9907	19.875	18.7788	18.4639	19.0392
CCNA_00362		zinc uptake regulation protein	201	379287	378802	-	NA	NA	-1.00832	-0.0119539	0.921752	0.952823	87.5003	98.1565	83.5337	89.7301	104.317	96.6412	99.3564	100.105
CCNA_R0174			2544	2977449	2977700	+	P1-2544-2977449	TgrL_127	-1.00822	-0.0118086	0.938668	0.963011	35.0794	37.3841	39.9547	37.4727	40.793	46.0081	39.14	41.9803
CCNA_00803		chemotaxis protein cheW	456	867854	868309	+	NA	NA	-1.0082	-0.0117809	0.899865	0.938289	734.219	722.298	782.135	746.218	821.172	816.989	859.369	832.51
CCNA_01763		multifunctional aminopeptidase	1015	1891999	1893480	+	NA	NA	-1.0081	-0.0116366	0.870113	0.917066	190.564	184.307	171.664	182.178	212.626	203.284	191.212	202.374
CCNA_01147		acetyltransferase	671	1250554	1251102	+	NA	NA	-1.00765	-0.0109965	0.950236	0.969349	17.6275	20.3296	21.3801	19.7791	25.3208	21.8727	19.2157	22.1364
CCNA_03404	rcdA	regulator of CtrA degradation RcdA	2010	3572670	3573179	+	NA	NA	-1.0075	-0.0107864	0.875857	0.921507	397.39	408.623	414.061	406.691	450.315	441.677	471.722	454.572
CCNA_01902		nickel-responsive regulator NikR	1100	2044927	2045415	+	NA	NA	-1.0075	-0.0107797	0.949668	0.969019	13.8913	18.0383	18.8284	16.9194	19.4694	20.9274	17.0132	19.1367
CCNA_00790	fixT	hypoxia negative feedback regulator FixT	450	853699	854076	+	NA	NA	-1.00719	-0.0103389	0.976285	0.984749	4.18492	7.46095	4.98543	5.54377	7.10787	6.10311	5.67246	6.29448
CCNA_03129	ldpD	M23 family peptidoglycan-specific endopeptidase LdpD	1836	3278692	3277316	-	NA	NA	-1.00687	-0.0098835	0.891644	0.932174	205.365	200.278	205.713	203.785	243.049	232.961	205.232	227.081
CCNA_03864		hypothetical protein	2279	4025489	4026016	+	P1-2279-4025441	TgrL_177	-1.00684	-0.00982841	0.883844	0.927204	949.033	881.211	865.357	898.534	986.522	1024.31	990.551	1000.46
CCNA_02405		ABC membrane transporter, periplasmic component	1395	2548314	2549252	+	NA	NA	-1.00668	-0.00960022	0.934117	0.961334	86.2151	89.9118	92.7195	89.6154	100.892	95.6909	105.406	100.663
CCNA_03398		hypothetical protein	2005	3569450	3568899	-	NA	NA	-1.00594	-0.00854341	0.947586	0.967643	39.952	45.9822	42.2353	42.7232	47.6153	47.3654	49.7204	48.2337
CCNA_03343		FtsW related protein	1970	3524193	3523327	-	NA	NA	-1.00574	-0.00825432	0.917957	0.95014	121.28	109.49	104.518	111.763	130.425	129.905	111.983	124.104
CCNA_01234		metal-dependent hydrolase	722	1361248	1362339	+	NA	NA	-1.00551	-0.00792202	0.964062	0.976903	10.2256	7.69296	6.70568	8.20807	9.78817	8.17961	8.95377	8.97385
CCNA_00994		oxidoreductase, GMC family	573	1077076	1075409	-	NA	NA	-1.00548	-0.00787825	0.95993	0.975214	7.64283	8.16616	7.13383	7.64761	8.43906	9.1496	7.86718	8.48528
CCNA_00104		orotidine 5'-phosphate decarboxylase	52	115990	115289	-	NA	NA	-1.00538	-0.00773711	0.947009	0.967554	56.8656	49.5769	49.0873	51.8433	59.7394	57.805	54.0019	57.1821
CCNA_01273		EMG2 protein	2325	1399908	1399447	-	NA	NA	-1.00472	-0.00679719	0.963727	0.976814	82.9822	81.4355	80.2978	81.5718	95.8298	87.7055	89.6662	91.0672
CCNA_01523	flmH	acetyltransferase flmH	878	1632116	1631535	-	NA	NA	-1.00467	-0.00672131	0.970668	0.980583	21.5844	20.5172	18.3176	20.1397	22.3797	21.5472	23.284	22.4037
CCNA_01942		Rrf2 family protein	1118	2085397	2084921	-	NA	NA	-1.00466	-0.00670497	0.956877	0.973747	82.7136	95.8572	87.0287	88.5332	92.204	106.773	99.0733	99.3502
CCNA_00170		TonB-dependent receptor	94	182997	185663	+	NA	NA	-1.00465	-0.00668922	0.945475	0.967235	18.0384	20.7892	18.0081	18.9452	20.2359	23.0003	20.3566	21.1976
CCNA_00941		tRNA (5-methylaminomethyl-2-thiouridylate)-methyltransferase MnmA	540	1018374	1017151	-	NA	NA	-1.00456	-0.00655667	0.939909	0.963785	77.7721	70.8884	75.2653	74.6419	85.4648	86.3134	77.3591	83.0458
CCNA_00358		delta 3,5-delta2,4-dienoyl-CoA isomerase precursor	198	375836	374976	-	NA	NA	-1.0045	-0.00647244	0.957256	0.973747	54.1457	47.9483	50.9035	50.9992	54.27	57.3669	59.2703	56.9691
CCNA_01213		YjgP/YjgQ family membrane permease	713	1340781	1339720	-	NA	NA	-1.00444	-0.00638481	0.944095	0.966134	115.571	114.416	109.764	113.251	129.961	123.208	126.471	126.547
CCNA_02480		NAD-dependent benzaldehyde dehydrogenase II	1442	2626486	2625023	-	NA	NA	-1.00439	-0.00632449	0.970245	0.980406	6.92811	6.92682	6.39933	6.75142	7.66008	7.55577	7.32306	7.51297
CCNA_01617		acetyltransferase	942	1739139	1739690	+	NA	NA	-1.00437	-0.00628968	0.957989	0.974243	82.0955	70.0059	81.3492	77.8169	89.7284	81.7643	89.4967	86.9965
CCNA_02154		GCN5-related N-acetyltransferase	1226	2310141	2310677	+	NA	NA	-1.00423	-0.0060909	0.956311	0.973747	50.9451	50.7306	52.6395	51.4384	59.8221	59.0431	53.3452	57.4035
CCNA_01840		MerR-family transcriptional regulator	1066	1972324	1970882	-	NA	NA	-1.00407	-0.00586244	0.968205	0.979504	73.5137	73.7277	67.238	71.4931	80.5085	85.7578	72.8104	79.6922
CCNA_01250		FecCD-family transporter protein	730	1377382	1378422	+	P1-730-1375966	TgrL_075	-1.00388	-0.00558185	0.963681	0.976814	44.6046	40.868	37.6019	41.0248	49.6553	45.5724	41.1124	45.4467
CCNA_R0183			2554	3294320	3294566	+	NA	NA	-1.00374	-0.00538942	0.965171	0.977526	340.566	275.732	303.437	306.578	297.952	312.77	417.032	342.585
CCNA_01392		glycosyltransferase involved in cell wall biogenesis	804	1510305	1510772	+	NA	NA	-1.00367	-0.00528217	0.978346	0.986073	39.965	38.0802	38.3111	38.7854	47.3006	45.2497	35.9198	42.8234
CCNA_00622		hypothetical protein	345	666621	666806	+	NA	NA	-1.00359	-0.00517136	0.981702	0.988197	26.0148	24.1956	22.8687	24.3597	31.4022	24.1701	24.9003	26.8242
CCNA_02429		arsenate reductase	1411	2571447	2570989	-	NA	NA	-1.00355	-0.00511818	0.961246	0.975767	105.014	100.27	106.512	103.932	120.888	107.868	121.644	116.8
CCNA_02894	xynA1	endo-1,4-beta-xylanase XynA1	1684	3043390	3042233	-	NA	NA	-1.0034	-0.00489336	0.986246	0.991006	4.90175	5.28542	4.27765	4.82161	5.59871	5.92554	4.29579	5.27334
CCNA_01869		TonB-dependent receptor	1079	2008671	2005990	-	NA	NA	-1.00289	-0.00416446	0.962789	0.976756	19.36	19.6661	18.3691	19.1317	20.5583	21.8571	21.9376	21.451
CCNA_01030		peptidyl-prolyl cis-trans isomerase	596	1119501	1118884	-	NA	NA	-1.0028	-0.00404072	0.966073	0.978189	49.2367	48.2565	54.104	50.5324	59.0697	56.2817	55.0967	56.816
CCNA_R0095			2426	4950	4292	-	NA	NA	-1.00236	-0.00339953	0.968787	0.979683	209.828	206.967	217.577	211.457	228.758	242.537	240.904	237.4
CCNA_01162		beta-D-glucoside glucohydrolase	682	1269938	1272241	+	NA	NA	-1.00234	-0.00337194	0.968236	0.979504	72.0513	66.8807	71.206	70.046	80.514	76.5603	78.2481	78.4408
CCNA_02159		hypothetical protein	1229	2314921	2315475	+	NA	NA	-1.00201	-0.00289419	0.99182	0.99383	12.2394	9.73055	11.1566	11.0422	12.734	12.6833	10.9721	12.1298
CCNA_01295		integral membrane protein	758	1419994	1419254	-	NA	NA	-1.00194	-0.00279364	0.984644	0.989647	249.899	232.57	240.003	240.824	275.645	267.586	265.289	269.507
CCNA_02972		2OG-Fe(II) oxygenase-related protein	1734	3128749	3128129	-	NA	NA	-1.00183	-0.00264014	0.981573	0.988197	135.459	135.567	137.164	136.063	152.369	146.502	160.624	153.165
CCNA_03610		methyltransferase	2126	3765164	3764334	-	NA	NA	-1.00183	-0.00263369	0.987237	0.991645	29.8978	27.728	27.4073	28.3444	33.9484	38.7236	22.1902	31.6207
CCNA_03390		hypothetical protein	2000	3563024	3563524	+	NA	NA	-1.00179	-0.00257339	0.981638	0.988197	46.805	39.5243	46.4272	44.2522	50.9468	46.7558	51.1867	49.6298
CCNA_03465	gcvT	glycine cleavage system aminomethyltransferase T	2045	3629250	3628123	-	NA	NA	-1.00174	-0.00250583	0.970235	0.980406	727.099	716.816	695.993	713.303	826.931	758.556	813.044	799.51
CCNA_00499		hypothetical protein	276	515845	515480	-	NA	NA	-1.00163	-0.00235192	0.984577	0.989647	69.4082	62.9562	63.8462	65.4035	75.3241	69.8202	74.0508	73.065
CCNA_03761		PaaI-family thioesterase	2215	3930947	3931366	+	NA	NA	-1.00155	-0.00224108	0.98247	0.988284	135.37	142.012	148.195	141.859	160.066	155.207	165.817	160.363
CCNA_02360	hfsL	holdfast glycosyl transferase family 2 protein HfsL	1365	2500476	2499556	-	NA	NA	-1.0015	-0.0021679	0.982788	0.988284	63.0456	65.3476	65.3595	64.5842	76.3555	70.0718	71.4265	72.6179
CCNA_00612		L-asparaginase	341	654179	653295	-	NA	NA	-1.00134	-0.00193195	0.991076	0.993587	11.1453	12.34	13.0804	12.1886	15.2455	13.5685	12.4048	13.7396
CCNA_03859	cenR	two-component response regulator cenR	2274	4022952	4022266	-	NA	NA	-1.00079	-0.00114639	0.988191	0.991952	309.092	320.114	336.144	321.784	367.538	362.238	355.805	361.86
CCNA_01731		colicin V production protein CvpA	998	1860373	1859756	-	NA	NA	-1.00077	-0.00111461	0.989793	0.992805	111.724	106.902	107.337	108.654	114.926	117.636	134.342	122.301
CCNA_00459	nhaA	Na+/H+ antiporter nhaA	252	471542	472783	+	NA	NA	-1.00062	-0.000893493	0.990793	0.993556	92.0039	88.2684	90.995	90.4224	105.718	101.018	97.231	101.322
CCNA_01725	bamB	beta-barrel assembly machine (BAM) protein BamB	996	1851328	1852758	+	NA	NA	-1.00036	-0.000523511	0.994415	0.995422	613.199	617.369	603.67	611.413	693.183	671.602	694.292	686.359
CCNA_02403		ABC transporter permease protein	1395	2546366	2547481	+	NA	NA	-1.00001	-2.1578e-05	0.999807	0.999911	86.5491	77.4259	79.992	81.3224	93.4739	84.1714	96.1428	91.2627
CCNA_01458		hypothetical protein	841	1567879	1568187	+	NA	NA	1.00002	2.20839e-05	0.999911	0.999911	29.813	31.6532	18.6445	26.7036	27.4083	34.4582	27.2014	29.6893
CCNA_02201		nucleoside 2-deoxyribosyltransferase	1257	2350345	2349785	-	NA	NA	1.00002	2.43319e-05	0.999835	0.999911	64.1915	64.2835	63.7282	64.0677	70.3813	77.1839	67.7274	71.7642
CCNA_03868	parB	chromosome partitioning protein ParB	2280.1	4031463	4030549	-	NA	NA	1.00042	0.000607308	0.992987	0.994495	217.022	231.364	219.137	222.507	252.847	245.146	253.366	250.453
CCNA_02301		YdcF-like family protein	1328	2447415	2448032	+	NA	NA	1.00044	0.000638339	0.995107	0.995862	121.812	111.66	133.997	122.49	147.438	138.12	127.264	137.607
CCNA_02660		pyridoxamine 5'-phosphate oxidase family protein	1539	2812176	2812790	+	NA	NA	1.00053	0.000763121	0.994292	0.995422	32.5307	34.5395	34.3192	33.7965	38.179	37.0309	39.8854	38.3651
CCNA_00564	cenK	sensory transduction protein kinase CenK	312	578467	579972	+	NA	NA	1.00065	0.000936862	0.991657	0.99383	100.22	95.2272	98.6758	98.0411	109.564	108.526	112.591	110.227
CCNA_03423		hypothetical protein	2019	3590120	3589731	-	NA	NA	1.00081	0.00117338	0.992414	0.994173	36.7439	34.0029	37.8279	36.1916	40.8857	39.5871	42.2241	40.899
CCNA_01751		aminodeoxychorismate lyase	1009.1	1878709	1879809	+	NA	NA	1.00112	0.0016125	0.981221	0.988197	222.955	221.327	235.812	226.698	249.866	252.677	263.691	255.411
CCNA_02874		phage prohead protease	1670	3024188	3023772	-	NA	NA	1.0016	0.00231106	0.987634	0.991645	20.0833	21.009	20.4008	20.4977	22.5509	22.413	25.0927	23.3522
CCNA_02370	malA	TonB-dependent maltose outer membrane transporter malA	1373	2514140	2516905	+	NA	NA	1.00181	0.00261275	0.973702	0.982894	19.0075	19.3075	18.0059	18.7737	20.5885	21.6425	21.1163	21.1158
CCNA_01932		1-acyl-sn-glycerol-3-phosphate acyltransferase	1117	2077043	2077861	+	NA	NA	1.00218	0.00314227	0.977219	0.985439	25.3367	27.4749	23.9958	25.6025	28.5979	30.1183	27.542	28.7527
CCNA_03230	glnA2	glutamine synthetase	1905	3397122	3395725	-	NA	NA	1.00218	0.00314641	0.974161	0.983107	35.7435	33.0071	37.7438	35.4981	41.9887	37.4891	40.7366	40.0714
CCNA_01171	shpA	histidine phosphotransferase ShpA	687	1291753	1292091	+	NA	NA	1.00224	0.00322613	0.98881	0.992322	13.1756	12.0364	14.2945	13.1688	17.2295	12.389	15.1801	14.9329
CCNA_00831		alpha-glucosidase	469	894504	897455	+	NA	NA	1.00247	0.00355259	0.969297	0.979949	17.1795	16.4648	17.0538	16.8994	19.133	19.5775	18.246	18.9855
CCNA_01346		outer membrane protein	776	1459714	1460394	+	NA	NA	1.00256	0.00368713	0.987507	0.991645	11.6145	11.2785	9.32956	10.7409	12.2648	11.987	11.4609	11.9042
CCNA_02982		porin	1741	3137112	3138284	+	NA	NA	1.00257	0.00370885	0.968362	0.979504	31.2556	28.1865	28.3213	29.2545	34.9552	29.501	34.1462	32.8675
CCNA_03318	imuB	DNA polymerase Y-family protein ImuB	1959	3497750	3496374	-	NA	NA	1.00266	0.0038296	0.98259	0.988284	10.8122	12.9423	9.69715	11.1506	12.004	15.5508	9.96574	12.5068
CCNA_02829		peptidase S8 family protein	1642	2983414	2984598	+	NA	NA	1.00272	0.00392158	0.975945	0.984657	20.024	21.3689	22.3095	21.2341	23.0675	25.4583	23.8123	24.1127
CCNA_03789		hypothetical protein	2233	3955206	3954823	-	NA	NA	1.0028	0.00403731	0.973221	0.98266	57.431	56.411	65.2001	59.6807	62.0586	71.4768	69.6862	67.7405
CCNA_03970		hypothetical protein	2411	2733348	2733157	-	NA	NA	1.00286	0.00411987	0.989104	0.992365	10.1777	12.5011	12.8998	11.8595	12.1684	14.1721	15.188	13.8428
CCNA_00919		hypothetical protein	525	996243	996467	+	NA	NA	1.00325	0.0046819	0.963177	0.976757	315.552	346.696	384.078	348.775	410.674	409.077	362.13	393.96
CCNA_00159	gyrB	DNA gyrase subunit B	86	166781	169246	+	NA	NA	1.00351	0.00505253	0.946326	0.967554	462.925	456.73	447.837	455.831	509.851	509.759	520.901	513.504
CCNA_00441	cheYI	chemotaxis receiver domain protein cheYI	246	447802	448167	+	NA	NA	1.00357	0.00514822	0.94219	0.965426	1307.57	1326.01	1310.91	1314.83	1511.11	1329.17	1607.09	1482.46
CCNA_02566		membrane alanine aminopeptidase	1480	2713910	2716501	+	NA	NA	1.0037	0.00532109	0.939284	0.963394	90.2885	89.7761	90.5687	90.2111	104.377	99.8667	100.923	101.722
CCNA_00521		antitoxin protein	289	536528	536277	-	NA	NA	1.00374	0.00538539	0.961461	0.975767	91.5758	83.5785	79.482	84.8788	89.93	92.955	104.146	95.6771
CCNA_01548		transporter, major facilitator superfamily	895	1661146	1662360	+	NA	NA	1.00398	0.00572567	0.946572	0.967554	58.0527	58.5729	55.5266	57.3841	62.7346	65.9692	65.5081	64.7373
CCNA_03623		MecR1 antirepressor protein	2132	3777874	3779079	+	NA	NA	1.00422	0.00607587	0.972162	0.981842	23.3018	22.5392	20.3584	22.0665	29.979	28.1542	16.2859	24.8063
CCNA_02474		MarR-family transcriptional regulator	1440.1	2619961	2619485	-	NA	NA	1.00425	0.00611219	0.958614	0.974628	78.0317	67.3013	76.1924	73.8418	79.4693	83.8314	86.6667	83.3225
CCNA_00082	lysS	class 1 lysyl-tRNA synthetase	36	86880	85222	-	NA	NA	1.00429	0.00618162	0.926717	0.954711	289.703	303.606	298.552	297.287	327.318	346.576	332.524	335.473
CCNA_02330		hypothetical protein	1346.1	2472776	2472991	+	NA	NA	1.00439	0.00632	0.937665	0.962481	270.973	235.853	248.274	251.7	281.495	278.787	288.275	282.852
CCNA_03337	pal	peptidoglycan-associated lipoprotein pal	1970.2	3519206	3518640	-	NA	NA	1.00453	0.00652212	0.943817	0.966134	1315.54	1352.92	1292.03	1320.16	1590.41	1657.65	1219.5	1489.19
CCNA_01545		NAD(FAD)-utilizing dehydrogenase	893	1655039	1656220	+	NA	NA	1.00461	0.00664145	0.935951	0.96247	61.7203	55.5885	56.5302	57.9463	65.0791	66.4598	63.5638	65.0342
CCNA_03851		imidazole glycerol phosphate synthase, glutamine amidotransferase subunit	2271	4016565	4017206	+	NA	NA	1.00464	0.00668404	0.949094	0.968683	215.819	258.059	238.602	237.493	256.741	251.724	297.114	268.526
CCNA_01036		M14 peptidase-family protein	600	1132048	1129199	-	NA	NA	1.00465	0.0066976	0.928217	0.956008	80.7437	77.4592	83.2766	80.4932	92.9201	85.2014	94.7356	90.9524
CCNA_01477	hemN	oxygen-independent coproporphyrinogen-III oxidase hemN	851	1584237	1585601	+	NA	NA	1.00467	0.00672191	0.955911	0.973632	18.4061	17.0124	17.5137	17.644	20.1968	19.2844	20.1695	19.8836
CCNA_03767		SSU ribosomal protein S16P	2219	3935338	3934841	-	NA	NA	1.00487	0.00701482	0.919694	0.951441	1611.79	1655.2	1655.07	1640.69	1767.14	1877.58	1911.34	1852.02
CCNA_01526	flaF	flagellar biosynthesis regulatory protein flaF	879	1634651	1635013	+	NA	NA	1.00507	0.00729549	0.929707	0.957044	766.468	737.418	670.141	724.676	772.5	735.749	943.444	817.231
CCNA_00395		feruloyl-CoA synthetase	221	411052	412842	+	NA	NA	1.00516	0.00743006	0.93528	0.962125	40.006	36.8875	37.278	38.0572	48.2006	43.0025	37.1612	42.7881
CCNA_00032	vapB	antitoxin protein VapB	16	34941	34699	-	NA	NA	1.00548	0.00788364	0.943237	0.965947	91.904	97.2922	90.4025	93.1996	103.116	111.734	100.592	105.147
CCNA_01289		conserved hypothetical membrane protein	754	1415635	1415258	-	NA	NA	1.00551	0.00792533	0.964916	0.977518	33.2331	29.6851	31.1946	31.3709	36.1574	36.7751	31.9927	34.9751
CCNA_03429		haloacid dehalogenase superfamily, subfamily IA	2024	3593983	3593366	-	NA	NA	1.00554	0.0079734	0.938159	0.962739	102.238	91.9495	96.2721	96.8197	106.514	106.15	115.467	109.377
CCNA_03609		outer membrane protein	2124	3763932	3762727	-	NA	NA	1.00563	0.00810044	0.902274	0.93981	4681.34	4585.07	4697.84	4654.75	5474.28	4800.19	5494.39	5256.29
CCNA_00738		DegQ-family trypsin-like serine prototease	412	798110	797019	-	NA	NA	1.00611	0.00878205	0.942242	0.965426	41.0728	37.9153	41.664	40.2173	45.5712	48.1568	42.0199	45.2493
CCNA_02436		hypothetical protein	1416	2577531	2577082	-	NA	NA	1.00613	0.00881163	0.923704	0.953529	114.145	105.742	110.796	110.228	124.993	124.222	123.887	124.367
CCNA_01878		long-chain-fatty-acid--CoA ligase	1086	2018377	2016779	-	NA	NA	1.00613	0.00882121	0.960577	0.975621	7.68166	7.35522	7.20596	7.41428	8.58406	8.4346	7.93847	8.31904
CCNA_03140		LysR-family transcriptional regulator	1843	3290421	3291311	+	NA	NA	1.0062	0.0089169	0.955512	0.973476	15.9788	15.1528	14.6844	15.272	17.9616	20.0497	13.1876	17.0663
CCNA_02331	ldpB	M23 family peptidoglycan-specific endopeptidase LdpB	1346.1	2472976	2473827	+	NA	NA	1.00622	0.00894086	0.902942	0.940257	135.32	137.476	139.03	137.276	152.464	154.132	160.261	155.619
CCNA_02916		hypothetical protein	1699	3074630	3075349	+	NA	NA	1.00636	0.00914167	0.956554	0.973747	21.5831	22.9186	24.5283	23.01	25.878	25.5509	27.8745	26.4345
CCNA_01870		NagC-family transcriptional regulator	1080	2009934	2008780	-	NA	NA	1.00655	0.00941289	0.937002	0.962481	38.349	37.5097	38.2726	38.0438	43.6417	40.2549	45.817	43.2379
CCNA_00250		poly(3-hydroxyalkanoate) depolymerase	136	261642	262904	+	NA	NA	1.00662	0.00952014	0.916281	0.9494	257.866	260.26	255.998	258.041	290.746	290.989	293.702	291.812
CCNA_01424		hypothetical protein	819	1540672	1541166	+	NA	NA	1.00664	0.00954656	0.906857	0.942963	189.301	200.138	193.725	194.388	210.387	206.259	244.828	220.491
CCNA_01774		phosphoribosylglycinamide formyltransferase	1024	1900686	1900105	-	NA	NA	1.00679	0.00976611	0.901125	0.939355	91.7737	86.7084	87.8875	88.7899	99.0529	99.8083	102.273	100.378
CCNA_02479		aryl-alcohol dehydrogenase	1442	2625010	2623910	-	NA	NA	1.00708	0.0101713	0.937635	0.962481	12.0859	12.6441	12.3726	12.3675	14.2174	12.8944	15.4242	14.1787
CCNA_01750		3-oxoacyl-(acyl-carrier-protein) synthase II	1009.1	1877432	1878712	+	NA	NA	1.00711	0.0102282	0.878393	0.923023	535.726	522.058	519.47	525.751	579.704	596.011	607.538	594.418
CCNA_01478		CRP-family transcription regulator	852	1586344	1585598	-	NA	NA	1.00713	0.0102483	0.922812	0.953171	35.8758	43.0559	40.0757	39.6691	45.0376	42.207	49.0265	45.4237
CCNA_01425	hppA	K(+)-insensitive pyrophosphate energized proton pump	820	1541409	1543547	+	NA	NA	1.00734	0.0105461	0.888826	0.93021	48.7668	47.2971	45.1584	47.0741	55.7594	50.6356	53.0885	53.1612
CCNA_03450		hypothetical protein	2036	3615471	3615809	+	NA	NA	1.00742	0.0106723	0.957203	0.973747	18.1165	24.4268	26.3654	22.9696	24.9828	23.3821	31.6252	26.6634
CCNA_02533		hypothetical protein	1461	2680697	2680966	+	NA	NA	1.00745	0.0107094	0.946896	0.967554	137.167	147.124	171.698	151.996	168.302	175.926	175.347	173.192
CCNA_00508		aspartate protease	281	523927	523154	-	NA	NA	1.00747	0.0107418	0.937601	0.962481	34.3839	30.2351	32.6952	32.438	43.0892	33.3214	33.1325	36.5144
CCNA_01961		biotin carboxylase	1131	2104868	2106214	+	NA	NA	1.00753	0.0108206	0.89645	0.935715	633.547	685.047	670.295	662.963	716.378	728.283	806.356	750.339
CCNA_00759		TonB-dependent receptor	427	818675	816201	-	NA	NA	1.00803	0.0115364	0.920431	0.951955	18.0842	16.7772	16.5335	17.1316	19.6346	19.7894	18.3318	19.2519
CCNA_02906		acyltransferase family protein	1693	3061621	3062715	+	NA	NA	1.00803	0.0115432	0.937328	0.962481	163.841	159.904	159.856	161.2	176.665	178.324	193.31	182.766
CCNA_01099		tetracycline resistance protein	642	1205296	1204106	-	NA	NA	1.00811	0.0116503	0.902249	0.93981	63.9103	59.1486	59.5389	60.8659	67.824	68.7886	69.7087	68.7738
CCNA_03157		hypothetical protein	1854	3312450	3313334	+	NA	NA	1.00819	0.0117715	0.919269	0.95125	308.178	224.155	254.125	262.153	334.147	230.063	325.142	296.451
CCNA_03700		large-conductance mechanosensitive channel	2173	3869116	3868697	-	NA	NA	1.00819	0.0117744	0.936215	0.962481	234.626	249.735	243.574	242.645	279.385	251.964	296.103	275.818
CCNA_00205		NAD(P)H-quinone reductase	108	220822	220241	-	NA	NA	1.00841	0.0120781	0.893951	0.934091	55.7997	54.7469	53.1951	54.5806	62.021	61.2876	62.0416	61.7834
CCNA_01811		competence/damage-inducible protein CinA	1048	1936417	1935926	-	NA	NA	1.00846	0.0121476	0.91777	0.95014	89.081	89.7637	84.9226	87.9224	98.6527	96.4245	104.595	99.8907
CCNA_02632		SOUL domain heme-binding protein	1523	2782120	2782746	+	P1-1523-2782070,P2-1523-2782082,P3-1523-2782097	TgrL_112	1.00869	0.0124769	0.943239	0.965947	28.6431	24.6911	27.136	26.8234	29.2506	26.9822	35.4287	30.5538
CCNA_01640		quinone oxidoreductase	954	1760990	1761952	+	NA	NA	1.00879	0.0126208	0.935372	0.962125	16.9099	16.45	14.7606	16.0402	16.4368	17.9978	20.3064	18.247
CCNA_00379		thiol:disulfide interchange protein dsbA	208	396640	396026	-	NA	NA	1.00921	0.0132307	0.884333	0.927471	518.07	521.8	495.44	511.77	574.869	577.874	587.125	579.956
CCNA_00980	lolE	ABC-type transport system involved in lipoprotein release, permease component LolE	564	1059395	1060600	+	NA	NA	1.00948	0.0136064	0.924524	0.953529	21.45	20.2505	17.6797	19.7934	23.4407	25.2112	18.0638	22.2386
CCNA_01114	sufE	cysteine desulfurase subunit SufE	650	1219504	1219079	-	NA	NA	1.00981	0.0140855	0.9101	0.945472	111.183	91.1345	102.882	101.733	109.961	110.253	125.631	115.282
CCNA_00571		phosphoenolpyruvate-protein phosphotransferase/phosphocarrier protein HPr/PTS system, glucose-specific IIA subunit	316	589132	591768	+	NA	NA	1.00983	0.0141134	0.962929	0.976756	3.17586	2.23	1.7968	2.40089	2.94588	3.23021	1.82138	2.66582
CCNA_01387		tRNA (uracil-5-)-methyltransferase related protein	801	1503930	1505177	+	NA	NA	1.00995	0.0142792	0.88734	0.929639	41.6053	36.4935	37.7503	38.6164	45.1165	44.1753	40.8908	43.3942
CCNA_02878		hypothetical protein	1671	3026715	3026557	-	NA	NA	1.01003	0.0144031	0.980779	0.988197	1.17048	2.64173	2.0318	1.948	2.20408	2.2322	2.6971	2.37779
CCNA_02948		hypothetical protein	1720	3108544	3108909	+	NA	NA	1.01037	0.0148775	0.924199	0.953529	27.9667	23.4446	23.832	25.0811	27.289	25.8593	32.3386	28.4957
CCNA_01211		MobA-like NTP transferase domain protein	713	1338662	1337787	-	NA	NA	1.01058	0.015179	0.864383	0.913816	72.9764	72.8829	75.6624	73.8406	93.6797	84.003	73.3333	83.672
CCNA_01989		(3R)-hydroxymyristoyl-ACP dehydratase FabZ	1147.1	2135599	2135120	-	NA	NA	1.01064	0.0152696	0.854939	0.905667	273.73	281.899	278.075	277.901	315.282	307.597	326.096	316.325
CCNA_02651		drug/metabolite transporter (DMT) family protein	1531	2805407	2804514	-	NA	NA	1.01094	0.0157014	0.872333	0.918569	33.8279	34.6338	31.6792	33.3803	39.9187	36.2595	37.3195	37.8326
CCNA_01244		hypothetical protein	728	1372320	1371913	-	NA	NA	1.01099	0.0157704	0.905938	0.942385	54.0527	46.7687	50.0156	50.279	55.4018	60.0231	54.2354	56.5535
CCNA_03993		hypothetical protein	2423	3720816	3720400	-	NA	NA	1.01103	0.0158273	0.844358	0.898144	136.344	130.515	126.795	131.218	153.794	145.826	145.826	148.482
CCNA_01594		ribosomal protein L11 methyltransferase	927	1715901	1715035	-	NA	NA	1.01103	0.0158287	0.854561	0.905611	176.553	184.929	175.874	179.119	202.508	211.369	196.266	203.381
CCNA_00022		putative aerobic-type carbon monoxide dehydrogenase, small subunit CoxS	11	23559	23029	-	NA	NA	1.01119	0.0160591	0.889515	0.93027	43.1092	43.5065	40.6608	42.4255	51.6983	42.4433	50.8791	48.3402
CCNA_00614		short-chain fatty acids transporter	341	656883	655396	-	NA	NA	1.0112	0.016069	0.889441	0.93027	15.6964	15.4852	15.2699	15.4838	18.7236	15.9809	18.2141	17.6395
CCNA_03535		fatty acid desaturase	2087	3694097	3695053	+	NA	NA	1.01121	0.0160879	0.925382	0.954082	16.0436	15.9261	17.7225	16.5641	19.6525	18.9142	18.1035	18.8901
CCNA_00373		ATP synthase A chain	206	389791	389030	-	NA	NA	1.01126	0.0161576	0.867003	0.914874	2111.4	2167.59	1990.76	2089.92	2126.38	2197.21	2789.25	2370.94
CCNA_01642		gluconate 5-dehydrogenase	954	1762909	1763676	+	NA	NA	1.01127	0.0161674	0.855301	0.905667	42.2857	41.7223	42.6254	42.2111	48.4453	45.2892	51.0362	48.2569
CCNA_01097		LSU ribosomal protein L20P	641	1203768	1203412	-	NA	NA	1.01178	0.0168937	0.836982	0.892961	3549.3	3419.79	3762.35	3577.15	3888.48	4131.11	4171.86	4063.82
CCNA_01274		piperideine-6-carboxylate dehydrogenase	745	1401608	1400085	-	NA	NA	1.01186	0.0170106	0.869631	0.916956	33.8263	29.2938	32.6094	31.9098	38.9771	35.8645	33.2603	36.034
CCNA_02867		phage tail length tape measure-related protein	1665	3020155	3019649	-	NA	NA	1.01195	0.0171344	0.953056	0.971223	13.5817	11.8353	11.257	12.2247	17.8565	14.0008	9.13502	13.6641
CCNA_01453		electron transport complex I subunit, NADH-ubiquinone oxidoreductase	2333	1566524	1566829	+	NA	NA	1.01203	0.0172574	0.851997	0.903378	1034.22	954.002	1020.55	1002.92	1076.35	1168.76	1173	1139.37
CCNA_00565		gamma-glutamyltranspeptidase	313	581778	580036	-	NA	NA	1.01224	0.0175544	0.859762	0.909506	84.0839	83.0363	82.4475	83.1892	103.814	97.4687	82.0279	94.437
CCNA_02053		hypothetical protein	1167	2202810	2203127	+	NA	NA	1.0124	0.0177744	0.922483	0.95308	51.5009	46.2303	51.6415	49.7909	50.8775	52.6426	67.6971	57.0724
CCNA_R0105			2438	372817	372505	-	NA	NA	1.01247	0.0178733	0.916105	0.9494	68.6748	67.8652	71.9049	69.4816	97.0358	91.0922	48.5012	78.8764
CCNA_02234		EF hand domain protein	1283	2383457	2383122	-	NA	NA	1.01247	0.0178779	0.909248	0.944834	137.364	117.51	116.819	123.898	146.368	129.398	144.222	139.996
CCNA_03265		CBS pair-family sensor histidine kinase/receiver domain protein	1920	3434954	3436486	+	NA	NA	1.01269	0.0181962	0.79516	0.867049	164.679	157.391	158.964	160.345	189.779	177.074	179.76	182.204
CCNA_00518		LSU ribosomal protein L25P	286	533733	533140	-	NA	NA	1.01271	0.0182222	0.830409	0.890512	2257.71	2439.5	2469.51	2388.91	2528.86	2683.11	2938.63	2716.86
CCNA_03293	fadJ	multifunctional fatty acid oxidation complex subunit alpha FadJ	1943	3462811	3460721	-	NA	NA	1.01271	0.0182224	0.8811	0.925507	21.3608	21.0061	20.0848	20.8172	22.1789	25.6019	23.0519	23.6109
CCNA_01620		2-amino-4-hydroxy-6- hydroxymethyldihydropteridine pyrophosphokinase	946	1741064	1741558	+	NA	NA	1.01314	0.0188302	0.905548	0.942385	18.6106	16.9711	18.709	18.0969	20.8853	23.5418	16.4605	20.2959
CCNA_01985		ABC transporter ATP-binding protein	1146	2132201	2130432	-	NA	NA	1.01315	0.0188478	0.859846	0.909506	28.4941	27.0192	25.6437	27.0524	33.1969	30.4789	27.8139	30.4966
CCNA_00959		TetR-family transcriptional regulator	549	1037402	1038040	+	NA	NA	1.0132	0.0189257	0.884897	0.927816	28.2508	21.4103	21.318	23.6597	28.4271	27.5863	23.0861	26.3665
CCNA_00089		MHYT/PAS-family GGDEF/EAL protein	42	101895	99466	-	NA	NA	1.01327	0.0190124	0.823443	0.88645	169.563	160.582	170.391	166.845	200.583	178.068	191.018	189.89
CCNA_01216		phosphohydrolase, Icc family	714	1343455	1342538	-	NA	NA	1.01369	0.0196132	0.870239	0.917066	84.3355	83.0136	88.6234	85.3241	92.2568	90.7274	109.405	97.4631
CCNA_02709		CBS domain containing protein	1571.1	2869543	2869112	-	NA	NA	1.01369	0.0196162	0.899173	0.937814	50.8344	51.3932	60.0744	54.1007	66.6556	71.066	46.8546	61.5254
CCNA_01186		hypothetical protein	697	1304705	1305016	+	NA	NA	1.01377	0.0197359	0.788517	0.862421	2583.71	2426.17	2674.01	2561.3	2904.12	2731.1	3112.93	2916.05
CCNA_01065		glycosyltransferase	620	1169010	1170047	+	NA	NA	1.0138	0.019773	0.790554	0.863931	197.58	204.179	203.855	201.872	221.366	224.873	244.991	230.41
CCNA_02981		AsnC-family transcriptional regulator	1740	3136476	3136934	+	NA	NA	1.01395	0.0199895	0.913329	0.948079	22.3002	20.5246	20.9975	21.2741	26.2137	26.6769	18.4989	23.7965
CCNA_00558		methyltransferase	311	574461	573796	-	NA	NA	1.01407	0.0201559	0.856182	0.906357	125.747	110.55	123.531	119.943	134.356	134.116	141.401	136.624
CCNA_00825		2-dehydro-3-deoxy-6-phosphogalactonate aldolase	465	886825	886217	-	NA	NA	1.01407	0.0201595	0.914101	0.948383	20.1691	16.7502	17.0634	17.9942	24.6484	20.5919	15.3509	20.1971
CCNA_03162	argJ	bifunctional ornithine acetyltransferase/N-acetylglutamate synthase	1859	3319408	3317963	-	NA	NA	1.0144	0.0206226	0.789384	0.862891	115.383	120.674	114.053	116.703	138.063	135.161	125.33	132.851
CCNA_00083		phosphoglucomutase/phosphomannomutase	37	88683	87043	-	NA	NA	1.01485	0.0212601	0.781017	0.855636	68.8965	67.7937	71.7574	69.4825	81.7927	78.2942	77.771	79.286
CCNA_01779		hypothetical protein	1027	1906798	1906529	-	NA	NA	1.01493	0.0213836	0.876825	0.922041	186.795	159.791	149.762	165.45	180.633	165.629	218.549	188.27
CCNA_03314		ferredoxin-NADP reductase	1955	3488733	3489665	+	NA	NA	1.01503	0.0215208	0.796679	0.867894	147.907	158.148	153.564	153.207	171.781	182.088	170.984	174.951
CCNA_R0026			2478	1213683	1213757	+	NA	NA	1.01503	0.021521	0.978122	0.986073	1.2407	0.800068	3.58951	1.87676	2.33632	0.788709	4.57427	2.56644
CCNA_03369		hypothetical protein	1986	3546042	3545467	-	NA	NA	1.0151	0.0216211	0.850842	0.902637	156.057	146.679	147.6	150.112	182.018	173.044	155.305	170.122
CCNA_02462		hypothetical protein	1434	2604354	2604671	+	NA	NA	1.0151	0.0216213	0.888578	0.930197	122.607	102.273	123.94	116.273	129.306	133.746	134.315	132.456
CCNA_01810		coenzyme Q-binding protein	1047	1935483	1935929	+	NA	NA	1.01516	0.0217076	0.837364	0.893128	144.055	124.172	127.56	131.929	141.512	149.802	158.68	149.998
CCNA_01956		outer membrane protein	1129	2101765	2102505	+	NA	NA	1.01522	0.0217891	0.82451	0.886589	171.664	161.471	169.811	167.649	187.521	184.804	202.208	191.511
CCNA_00456		beta-N-acetylhexosaminidase	2304	464819	467092	+	NA	NA	1.01584	0.0226682	0.808039	0.87526	22.1788	21.5586	21.5939	21.7771	26.3787	24.5561	23.3089	24.7479
CCNA_02732		hypothetical protein	1582	2895169	2894963	-	NA	NA	1.01602	0.022934	0.821277	0.885037	249.489	265.82	258.549	257.953	316.025	328.343	237.415	293.928
CCNA_02989		hypothetical protein	1745	3143413	3143955	+	NA	NA	1.01606	0.0229796	0.922275	0.95308	5.82651	9.06154	7.33767	7.40858	10.5414	8.06139	6.94987	8.51756
CCNA_03387		aspartate racemase	1999	3561213	3560500	-	NA	NA	1.01608	0.0230164	0.833873	0.892292	40.0101	37.8183	41.8525	39.8936	47.61	46.8089	41.6826	45.3672
CCNA_03365		hypothetical protein	1982	3543194	3543958	+	NA	NA	1.01627	0.0232845	0.885801	0.928518	12.0421	12.8638	11.965	12.2903	14.0485	16.1608	11.4357	13.8817
CCNA_02508	hfsF	oligosaccharide translocase/flippase hfsF	1449	2658342	2659604	+	NA	NA	1.01633	0.0233738	0.844451	0.898144	68.7397	69.5071	64.3725	67.5398	84.0281	79.4798	67.093	76.867
CCNA_02487		4-hydroxybenzoate 3-monooxygenase	1445	2635157	2636377	+	NA	NA	1.01634	0.0233844	0.850729	0.902637	20.8816	21.3286	21.3871	21.1991	23.5833	23.6419	26.0604	24.4285
CCNA_00374		putative ATP synthase protein I	206	390177	389797	-	NA	NA	1.01634	0.023389	0.789234	0.862891	1562.11	1662.35	1549.99	1591.48	1633.13	1724.76	2088.81	1815.57
CCNA_03345	ruvA	Holliday junction DNA helicase RuvA	1970	3525837	3525220	-	NA	NA	1.01646	0.0235505	0.836497	0.892961	48.4838	57.9661	51.3161	52.5887	69.466	62.6947	47.88	60.0136
CCNA_00361		hot dog superfamily thioesterase	201	378750	377803	-	NA	NA	1.01649	0.0236007	0.808773	0.875617	53.2011	50.1941	49.7533	51.0495	60.5645	57.6557	55.7309	57.9837
CCNA_03382		hypothetical protein	1994	3553817	3555118	+	NA	NA	1.01658	0.0237301	0.817731	0.882658	94.4822	89.5928	100.738	94.9376	107.799	100.679	117.387	108.622
CCNA_01218		sphingosine kinase/diacylglycerol kinase-related protein	715	1344578	1345570	+	NA	NA	1.01674	0.0239501	0.744164	0.830206	98.3005	96.1411	94.9973	96.4796	118.11	104.665	107.274	110.016
CCNA_00109		thioredoxin	54	120059	119160	-	NA	NA	1.01681	0.0240518	0.806433	0.87476	137.408	148.213	136.701	140.774	163.867	165.432	152.952	160.75
CCNA_03108	chvT	TonB-dependent outer membrane receptor ChvT	1821	3260856	3257575	-	NA	NA	1.01699	0.0243073	0.724177	0.817826	5319.38	5221.63	5671.26	5404.09	6106.18	5769.37	6636.46	6170.67
CCNA_02486		AraC-family transcriptional regulator	1444	2635053	2634163	-	NA	NA	1.01704	0.0243815	0.864712	0.913919	17.5453	18.2507	15.5304	17.1088	20.3871	18.6555	19.3483	19.4636
CCNA_03270		AsnC-family transcriptional regulator	1927	3440693	3441151	+	NA	NA	1.01721	0.0246239	0.889589	0.93027	25.5439	21.0475	20.6455	22.4123	23.4141	26.8058	25.4126	25.2109
CCNA_02191		hypothetical protein	1249	2343127	2343513	+	NA	NA	1.01724	0.0246636	0.921612	0.952823	22.602	14.2648	17.391	18.0859	19.7712	19.7177	21.2757	20.2549
CCNA_R0084			2573	3795479	3792687	-	NA	NA	1.01725	0.0246704	0.915167	0.94924	73.1629	36.0288	26.5454	45.2457	38.4787	57.7342	57.6698	51.2942
CCNA_01658		S-adenosylmethionine:tRNA ribosyltransferase-isomerase	965	1778893	1779993	+	NA	NA	1.01748	0.024999	0.74018	0.827629	84.1786	92.1604	84.3584	86.8991	98.3548	101.651	98.5432	99.5164
CCNA_00381		A/G-specific adenine DNA glycosylase	210	397466	398515	+	NA	NA	1.01757	0.0251253	0.835825	0.892961	66.1118	66.4056	61.1242	64.5472	86.6665	80.2794	54.0745	73.6734
CCNA_03338	tolB	TolB protein	1970.1	3520734	3519403	-	NA	NA	1.01767	0.0252668	0.76539	0.844597	307.731	320.793	311.738	313.421	366.585	344.527	364.577	358.563
CCNA_00275		transposase, DDE family	154	289527	288082	-	NA	NA	1.01768	0.0252882	0.831853	0.891102	35.5222	43.8626	37.0866	38.8238	49.2389	43.7308	40.3333	44.4344
CCNA_02365		glucoamylase	1369	2507520	2505205	-	NA	NA	1.01774	0.0253669	0.809861	0.876556	12.0535	12.2808	12.9725	12.4356	15.3838	13.9454	13.3688	14.2327
CCNA_R0069			2541	2867609	2866134	-	NA	NA	1.01775	0.0253839	0.92609	0.954314	69.2853	32.6044	18.1664	40.0187	35.9709	46.4088	53.6338	45.3378
CCNA_00864	xylB	xylose dehydrogenase xylB	494	943204	942458	-	NA	NA	1.01793	0.0256328	0.878169	0.923023	12.706	10.6033	10.091	11.1334	11.103	13.8578	12.6298	12.5302
[truncated: 2,087 more rows]

## Sheet: Significant
									ΔrtrA ΔrtrA ΔcdxA ΔcdxB xylX::EV vs. ΔrtrA ΔrtrA ΔcdxA ΔcdxB xyl::CbK_tgrL++				ΔrtrA ΔrtrA ΔcdxA ΔcdxB xylX::EV (RPKM)				ΔrtrA ΔrtrA ΔcdxA ΔcdxB xylX::CbK_tgrL++ (RPKM)
Locus ID	Gene ID	Product	Operon no.	Start	Stop	Strand	Promoters for operon with gp216 peaks	Associated gp216 peaks	Fold-change	log2(fold-change)	p-value	FDR p-value	SCR433	SCR434	SCR435	Mean	SCR436	SCR437	SCR438	Mean
CCNA_03935		hypothetical protein	417.5	802082	802519	+	P1-417.5-802082	TgrL_050	-3261.39	-11.6713	7.81195e-07	5.83096e-06	51.2003	54.2512	56.1783	53.8766	0	0	0	0
CCNA_03931	cdzI	immunity protein CdzI	400	773730	773437	-	P1-400-774321	TgrL_048	-352.472	-8.46136	0	0	4210.17	4111.78	4098.45	4140.13	12.7147	15.0901	11.0856	12.9635
CCNA_03826		pyocin large subunit family protein	2258	3992325	3991771	-	P1-2258-3992352	TgrL_174	-133.219	-7.05765	0	0	2204.6	2305.06	2226.66	2245.44	17.6803	20.3572	18.6989	18.9121
CCNA_00594		hypothetical protein	329	626342	624522	-	P1-329-626583	TgrL_033	-109.642	-6.77665	0	0	1454.2	1431.79	1464.75	1450.25	14.7223	16.0471	13.4704	14.7466
CCNA_R0111			2449	622892	623341	+	P1-2449-622892	TgrL_032	-97.393	-6.60575	2.89227e-223	2.54263e-221	492.56	478.307	545.606	505.491	4.80245	5.25806	8.00498	6.02183
CCNA_03933	cdzC	killing protein CdzC	400	774278	774018	-	P1-400-774321	TgrL_048	-97.3754	-6.60549	0	0	2363.04	1662.67	1905.74	1977.15	24.3927	20.8509	23.0028	22.7488
CCNA_00582		hypothetical protein	321	611200	611757	+	P1-321-611121	TgrL_030	-94.3022	-6.55922	3.45145e-283	3.501e-281	729.08	644.571	647.077	673.576	7.43186	9.01079	7.37786	7.94017
CCNA_00593		hypothetical protein	329	624517	622934	-	P1-329-626583	TgrL_033	-77.662	-6.27914	0	0	817.384	750.48	823.888	797.251	10.3615	12.8091	11.3707	11.5138
CCNA_00592		ferritin superfamily protein	329.1	622871	621804	-	P1-329.1-622873,Pi-329.1-622847	TgrL_032	-76.8199	-6.26341	0	0	1122.73	1052.95	1207.12	1127.6	15.4771	18.7762	14.9371	16.3968
CCNA_00426		very-short-patch-repair endonuclease	237	436545	436889	+	P1-237-436545	TgrL_022	-72.6229	-6.18235	0	0	622.78	612.4	569.171	601.45	8.29565	9.25876	10.6899	9.41476
CCNA_00719	cdzB	type I secretion protein CdzB, adaptor	401	774394	775635	+	P1-401-774368,P2-401-774374	TgrL_048	-64.3568	-6.00802	0	0	801.813	735.859	756.138	764.603	12.9796	14.8121	11.8086	13.2001
CCNA_00591		hypothetical protein	329.1	621791	619728	-	P1-329.1-622873,Pi-329.1-622847	TgrL_032	-59.5218	-5.89535	0	0	770.887	765.297	824.205	786.796	14.8001	15.0462	14.6686	14.8383
CCNA_03932	cdzD	killing protein CdzD	400	773987	773733	-	P1-400-774321	TgrL_048	-55.6141	-5.79738	0	0	3066	2459.5	3260.33	2928.61	59.7824	71.4478	45.0701	58.7668
CCNA_00744		GIY-YIG endonuclease domain protein	416	801752	802036	+	P1-416-801752,Pi-416-801773,Pi-416-801780	TgrL_050	-51.086	-5.67486	0	0	840.414	775.855	811.229	809.166	18.4447	15.7742	19.561	17.9266
CCNA_00720	cdzA	type I secretion protein CdzA, transmembrane ATPase/peptidase	401	775596	777776	+	P1-401-774368,P2-401-774374	TgrL_048	-46.1813	-5.52924	0	0	812.26	751.783	801.246	788.43	18.666	20.1517	18.5614	19.1263
CCNA_03825		hypothetical protein	2258	3991774	3991412	-	P1-2258-3992352	TgrL_174	-44.1742	-5.46513	0	0	1297.36	1336.64	1247.13	1293.71	34.1116	33.569	30.2431	32.6413
CCNA_03887		hypothetical protein	333	635047	635673	+	NA	NA	-43.8294	-5.45383	1.24193e-245	1.16978e-243	201.689	177.431	179.733	186.284	5.40298	4.52848	4.10372	4.67839
CCNA_00589		hypothetical protein	329.1	618567	617851	-	P1-329.1-622873,Pi-329.1-622847	TgrL_032	-34.2232	-5.0969	0	0	436.453	398.025	445.61	426.696	14.0929	13.3652	14.7133	14.0571
CCNA_00020		hypothetical protein	10	20668	20444	-	P1-10-20778,Pi-10-20611	TgrL_000	-33.2451	-5.05507	7.72734e-195	5.76781e-193	385.032	365.631	414.947	388.537	13.4988	13.9339	11.4357	12.9561
CCNA_01247		CESA-like glycosyltransferase	729	1375792	1374356	-	P1-729-1375823	TgrL_075	-33.0062	-5.04466	1.21972e-164	8.17834e-163	150.167	139.302	148.039	145.836	4.8775	6.50397	3.28269	4.88805
CCNA_00716		hypothetical protein	397	771567	771391	-	P1-397-771603	TgrL_046	-32.8266	-5.03679	5.93856e-66	2.00794e-64	147.202	128.146	132.629	135.993	5.27983	3.34199	5.33019	4.65067
CCNA_00590		FixC-family flavoprotein dehydrogenase	329.1	619724	618615	-	P1-329.1-622873,Pi-329.1-622847	TgrL_032	-32.797	-5.03549	0	0	186.189	166.23	182.337	178.252	6.41963	5.70216	6.18145	6.10108
CCNA_R0117			2458	772628	773769	+	NA	NA	-32.0128	-5.00058	0	0	6051.12	5239.36	6029.43	5773.3	192.46	195.589	219.451	202.5
CCNA_00588		SapA domain protein	327	617604	617843	+	NA	NA	-30.8782	-4.94852	6.09995e-97	2.59477e-95	154.313	148.013	172.745	158.357	6.08418	4.92943	6.43257	5.8154
CCNA_01122		MA superfamily peptidase	657	1226141	1227676	+	NA	NA	-30.3134	-4.92189	2.11989e-209	1.82311e-207	253.533	231.465	230.97	238.656	8.63193	9.51227	8.15239	8.76553
CCNA_00600		hypothetical protein	333	635661	636890	+	NA	NA	-27.2756	-4.76954	3.23035e-301	3.5498e-299	93.658	82.3484	86.8924	87.633	3.60896	3.94355	3.06811	3.54021
CCNA_00601		MoxR-like ATPase	333	636877	637848	+	NA	NA	-27.0945	-4.75993	8.4441e-269	8.35122e-267	134.984	126.616	124.026	128.542	5.34807	5.78143	4.58839	5.2393
CCNA_01121		MA superfamily peptidase	656	1224493	1226007	+	P1-656-1224487	TgrL_073	-27.0184	-4.75587	0	0	213.008	194.789	204.744	204.18	8.86724	8.94131	7.30299	8.37051
CCNA_02728		hypothetical protein	1580	2891107	2891412	+	P1-1580-2891064	TgrL_120	-27.0023	-4.75501	0	0	883.394	791.832	841.247	838.824	35.6938	30.5432	39.5204	35.2525
CCNA_00605		conserved hypothetical membrane protein	334	641910	641122	-	P1-334-641929,Pi-334-641904	TgrL_035	-25.7317	-4.68547	0	0	336.594	296.147	325.308	319.35	15.0277	13.9449	12.3923	13.7883
CCNA_03981		hypothetical protein	2416	3103505	3103669	+	NA	NA	-23.1085	-4.53035	4.84898e-30	1.04253e-28	71.6225	80.0068	56.4532	69.3608	3.1859	3.58504	3.11882	3.29659
CCNA_03960		hypothetical protein	1144	2127355	2127185	-	P1-1144-2127442	TgrL_092	-23.0075	-4.52403	8.05893e-26	1.52541e-24	36.4593	40.7052	41.8776	39.6807	3.07411	1.3837	1.00313	1.82031
CCNA_02672		hypothetical protein	1547	2825121	2824657	-	NA	NA	-22.9523	-4.52057	0	0	397.025	378.742	399.825	391.864	18.3389	19.2089	20.2891	19.279
CCNA_03886		trypsin-like peptidase domain family protein	2372	611065	609287	-	P1-2372-611089	TgrL_030	-22.7068	-4.50505	0	0	61.146	60.6122	63.225	61.6611	2.79072	3.22533	3.18194	3.066
CCNA_00718		abortive infection protein	399	772783	771887	-	P1-399-772904	TgrL_047	-20.8141	-4.37949	0	0	1100.55	981.956	1030.15	1037.55	52.2873	59.4829	56.031	55.9338
CCNA_03911		hypothetical protein	10	20778	20665	-	P1-10-20778,Pi-10-20611	TgrL_000	-20.0697	-4.32695	6.49765e-08	5.48075e-07	19.5901	14.7381	12.2799	15.536	1.53706	0.518888	0	0.685315
CCNA_03976		hypothetical protein	1604.1	2923462	2923683	+	P1-1604.1-2923161,P2-1604.1-2923175,P3-1604.1-2923196	TgrL_121	-19.644	-4.29602	2.17287e-237	1.99904e-235	464.845	423.549	430.499	439.631	26.5731	23.981	24.3395	24.9645
CCNA_00583		lysozyme family protein	322	613205	611838	-	P1-322-613205	TgrL_031	-19.4067	-4.27848	7.43354e-257	7.17246e-255	77.8161	71.585	71.0424	73.4812	4.39769	4.54027	3.57365	4.17054
CCNA_01536		hypothetical protein	885	1644321	1645001	+	Pi-885-1644303	TgrL_084	-19.0492	-4.25166	0	0	407.601	370.868	372.708	383.726	20.4986	24.4083	22.9218	22.6095
CCNA_02944		hypothetical protein	1718	3103950	3104690	+	P2-1718-3103926	TgrL_136	-18.8891	-4.23948	0	0	274.638	271.926	268.705	271.756	14.4247	16.6842	17.8249	16.3113
CCNA_00967		TetR-family transcriptional regulator	554	1042019	1041399	-	P1-554-1042042	TgrL_058	-18.69	-4.22419	0	0	497.031	430.761	460.394	462.729	26.6175	32.0056	24.0315	27.5516
CCNA_00602		von Willebrand factor type A domain protein	333	637845	639158	+	NA	NA	-18.5984	-4.21711	1.73163e-201	1.39803e-199	72.7285	68.91	70.356	70.6648	4.53396	4.45675	3.58997	4.19356
CCNA_02529	dprA	DNA recombination-mediator protein A, SMF family	1458.1	2677226	2678323	+	P1-1458.1-2676573	TgrL_107	-18.5309	-4.21186	0	0	292.972	265.323	287.7	281.999	17.182	19.1251	14.3727	16.8933
CCNA_02761		hypothetical protein	1604.1	2923673	2923918	+	P1-1604.1-2923161,P2-1604.1-2923175,P3-1604.1-2923196	TgrL_121	-18.3382	-4.19678	3.69361e-125	1.89765e-123	243.98	207.822	193.921	215.241	14.9582	13.9467	9.41352	12.7728
CCNA_00821		hypothetical protein	462	883889	883440	-	NA	NA	-17.2772	-4.1108	7.89227e-78	2.91793e-76	62.0352	49.3375	56.2357	55.8695	4.02367	3.68064	2.85892	3.52108
CCNA_02528		PlsY-like acyl-phosphate glycerol 3-phosphate acyltransferase	1458.1	2676573	2677229	+	P1-1458.1-2676573	TgrL_107	-15.3051	-3.93594	0	0	1422.84	1350.07	1391.8	1388.24	105.081	96.788	104.044	101.971
CCNA_02831		hypothetical protein	1645	2985216	2985773	+	P1-1645-2985192	TgrL_129	-15.0319	-3.90995	0	0	574.993	521.872	567.181	554.682	40.7182	40.0715	44.1135	41.6344
CCNA_00822		hypothetical protein	463	884305	883961	-	NA	NA	-14.6568	-3.8735	1.51039e-113	7.02953e-112	192.579	125.228	151.072	156.293	11.6816	11.4877	12.6787	11.9493
CCNA_03839		acylamino-acid-releasing enzyme	2265	4004243	4006246	+	P1-2265-4004224	TgrL_176	-13.5441	-3.7596	0	0	341.054	329.729	356.399	342.394	27.6885	29.0748	28.4608	28.408
CCNA_00604		RDD family membrane protein	333	640131	641012	+	NA	NA	-13.5328	-3.75839	1.18993e-140	6.44847e-139	82.2916	76.1969	82.4733	80.3206	7.81424	6.90791	4.66763	6.46326
CCNA_03928		hypothetical protein	2377	771327	771136	-	P1-2377-771603	TgrL_046	-13.3987	-3.74402	2.60422e-27	5.12552e-26	72.2129	60.0051	56.0861	62.768	5.47576	4.00517	6.25389	5.24494
CCNA_01742		hypothetical protein	1003	1870808	1871467	+	NA	NA	-13.0413	-3.70502	0	0	417.469	400.125	402.188	406.594	37.0803	33.5202	34.1771	34.9259
CCNA_02779		LysM family peptidoglycan binding protein	1614	2936771	2938135	+	Pi-1614-2936654	TgrL_123	-12.6425	-3.66021	0	0	164.836	165.816	160.976	163.876	15.062	15.1242	13.1322	14.4395
CCNA_02760		hypothetical protein	1604.1	2923196	2923462	+	P1-1604.1-2923161,P2-1604.1-2923175,P3-1604.1-2923196	TgrL_121	-12.172	-3.60549	1.6014e-187	1.15185e-185	461.43	383.403	416.827	420.554	35.6574	40.3217	40.4746	38.8179
CCNA_02926		hypothetical protein	1704	3088377	3088547	+	P1-1704-3088290	TgrL_133	-11.9187	-3.57515	3.53612e-26	6.75793e-25	61.491	57.5487	68.3266	62.4555	5.46509	6.9185	5.01565	5.79975
CCNA_00580		AAA ATPase domain protein	2288	609290	606207	-	NA	NA	-11.9111	-3.57424	1.86256e-199	1.47365e-197	22.5994	20.2935	21.771	21.5547	2.23481	2.10987	1.61301	1.9859
CCNA_00603		integral membrane protein	333	639155	640153	+	NA	NA	-11.4236	-3.51395	3.55012e-81	1.35041e-79	84.2039	73.9402	79.6052	79.2498	9.12079	8.28974	5.40877	7.60643
CCNA_03966		hypothetical protein	2410	2465238	2465672	+	NA	NA	-11.2388	-3.49041	1.85866e-290	1.98726e-288	417.775	389.136	419.106	408.673	40.0129	38.8915	44.5597	41.1547
CCNA_01083		HATPase superfamily protein	633	1186885	1188876	+	P1-633-1186885,Pi-633-1186892	TgrL_068	-10.9166	-3.44846	0	0	467.6	428.56	476.61	457.59	45.9759	47.5126	47.7922	47.0936
CCNA_03255		PemK-family protein	1916	3427053	3426607	-	P1-1916-3427074	TgrL_147	-10.8058	-3.43374	1.14993e-160	7.45759e-159	126.152	129.81	135.63	130.531	15.5494	14.9537	9.01808	13.1737
CCNA_03983		HicA-related toxin-antitoxin protein	1728	3118775	3119035	+	P1-1728-3118694,P2-1728-3118708,P3-1728-3118730,Pi-1728-3118998,Pi-1728-3119009	TgrL_137	-9.84765	-3.29978	6.48788e-100	2.82044e-98	188.245	175.417	192.885	185.516	20.5883	18.8112	25.3031	21.5675
CCNA_02987		hypothetical protein	1743	3142543	3142782	+	NA	NA	-9.66083	-3.27215	3.01309e-27	5.90089e-26	62.8107	68.0058	43.7472	58.1879	7.05765	5.17591	8.2194	6.81765
CCNA_R0112			2450	626656	626908	+	P1-2450-626656	TgrL_033	-9.28818	-3.2154	3.13382e-140	1.67532e-138	225.46	217.489	217.924	220.291	27.0109	22.6793	31.5272	27.0725
CCNA_00019		molybdopterin-guanine dinucleotide biosynthesis protein A	9	19815	20447	+	NA	NA	-9.20534	-3.20247	1.45481e-206	1.19901e-204	212.419	210.35	204.823	209.197	26.9434	21.3064	29.2667	25.8388
CCNA_00745		hypothetical protein	417	802774	802070	-	NA	NA	-8.98834	-3.16805	4.0068e-165	2.73291e-163	94.6367	77.3683	87.523	86.5093	10.7703	10.0686	11.679	10.8393
CCNA_02312		TraB superfamily protein	1334	2458384	2457494	-	P1-1334-2458404	TgrL_103	-8.38641	-3.06805	0	0	1080.92	1072.41	1037.33	1063.55	143.628	148.912	133.513	142.017
CCNA_01100		acylamino-acid-releasing enzyme	642	1207291	1205363	-	NA	NA	-8.06692	-3.01202	2.68295e-232	2.41222e-230	153.014	149.468	158.206	153.563	20.408	21.5883	22.409	21.4684
CCNA_00579		endonuclease	2288	606009	604210	-	NA	NA	-7.94209	-2.98952	6.98687e-184	4.84913e-182	53.0401	53.9379	54.6204	53.8661	8.46918	8.38004	5.67019	7.50647
CCNA_01981		DNA translocation competence protein ComA	1144	2127191	2125014	-	P1-1144-2127442	TgrL_092	-7.83926	-2.97072	3.04298e-109	1.39977e-107	39.7333	38.5157	36.3648	38.2046	5.73891	5.56768	4.92239	5.40966
CCNA_02105		hypothetical protein	1198	2253388	2253002	-	P1-1198-2253424	TgrL_097	-7.81415	-2.96609	8.05778e-93	3.25271e-91	70.6913	73.3395	70.538	71.523	11.0176	9.62959	10.1946	10.2806
CCNA_03927		hypothetical protein	2376	771094	770798	-	NA	NA	-7.41782	-2.891	2.98022e-47	8.07517e-46	74.8809	63.8438	60.1877	66.3041	9.63636	9.95845	10.1073	9.9007
CCNA_02661		M16 family peptidase	1540	2812862	2815669	+	P1-1540-2812857	TgrL_116	-7.37494	-2.88263	0	0	328.237	313.381	329.019	323.546	49.7135	49.0837	48.9621	49.2531
CCNA_02160		hypothetical protein	1230	2316095	2315586	-	NA	NA	-7.31278	-2.87042	2.04683e-44	5.43439e-43	65.6843	58.7109	64.5056	62.9669	10.5364	10.0908	7.73591	9.45437
CCNA_03355		acylamino-acid-releasing enzyme	1978	3535117	3533132	-	NA	NA	-7.21389	-2.85078	0	0	415.036	396.741	420.141	410.639	64.6136	64.5443	62.4471	63.8684
CCNA_00858		TonB-dependent receptor	491	935330	937543	+	NA	NA	-7.10964	-2.82978	4.98845e-153	3.08348e-151	115.875	129.767	129.062	124.901	19.8915	21.4544	17.7036	19.6832
CCNA_00437		methyl-accepting chemotaxis protein	244	443064	444677	+	P1-244-443054	TgrL_023	-7.02582	-2.81267	2.16634e-160	1.38226e-158	52.6377	49.744	52.4415	51.6077	9.08329	7.80646	7.70527	8.19834
CCNA_02174		multidrug resistance efflux pump	1237	2326862	2327866	+	NA	NA	-6.8916	-2.78484	2.22326e-199	1.72456e-197	116.941	119.234	125.847	120.674	18.2489	20.9538	20.0551	19.7526
CCNA_01655		cyclophilin-type peptidylprolyl cis-trans isomerase	963	1776509	1776976	+	NA	NA	-6.55775	-2.7132	9.79354e-284	1.01956e-281	1126.97	1030.47	1053.27	1070.24	168.984	191.616	189.312	183.304
CCNA_03982		hypothetical protein	2417	3103729	3103842	+	NA	NA	-6.27982	-2.65072	6.44025e-06	4.14945e-05	16.3251	13.159	11.3353	13.6065	2.56176	3.63221	0	2.06466
CCNA_01766		CsgG-related curli protein	1017	1895228	1894443	-	NA	NA	-6.1672	-2.62462	4.21235e-208	3.54554e-206	269.687	243.379	257.979	257.015	46.8157	44.5531	49.431	46.9332
CCNA_02762		DNA repair protein RadC	1606	2924124	2924789	+	P1-1606-2924107	TgrL_122	-6.06404	-2.60028	2.34168e-185	1.65423e-183	143.771	141.003	139.619	141.464	26.6608	25.6686	26.2712	26.2002
CCNA_02172		ABC-type transporter, permease component	1237	2324890	2326095	+	NA	NA	-5.95242	-2.57348	5.2181e-114	2.45747e-112	162.727	200.415	199.387	187.51	34.0956	37.7188	34.4209	35.4117
CCNA_00860	hfiA	holdfast inhibitor protein HfiA	492	938855	938619	-	P1-492-938924,P2-492-938895,Pi-492-938853	TgrL_056	-5.78181	-2.53152	2.16748e-141	1.19091e-139	538.686	507.385	504.576	516.882	103.262	82.3652	117.252	100.96
CCNA_01260		hypothetical protein	735.1	1387138	1387887	+	P1-735.1-1387138	TgrL_076	-5.69794	-2.51044	1.58141e-70	5.44006e-69	56.7002	49.2042	55.781	53.8951	8.41077	10.8053	13.0367	10.7509
CCNA_00656		type I restriction-modification system methylation subunit	360	710696	712531	+	NA	NA	-5.66746	-2.5027	2.12968e-141	1.18662e-139	140.492	141.417	145.399	142.436	29.1404	30.3176	24.7586	28.0722
CCNA_00438		hypothetical protein	245	445200	444889	-	NA	NA	-5.60999	-2.488	2.42274e-199	1.84315e-197	3907.03	4205.74	4545.04	4219.27	845.794	778.092	912.656	845.514
CCNA_01542		ice nucleation protein	891	1653455	1651185	-	NA	NA	-5.54159	-2.4703	1.39886e-61	4.53597e-60	79.1625	75.1187	86.869	80.3834	16.5631	16.9828	15.2199	16.2553
CCNA_00910		erythromycin esterase family protein	521	991266	990076	-	NA	NA	-5.50427	-2.46055	8.49934e-36	2.03778e-34	25.7829	24.5361	27.9385	26.0858	5.39454	5.66202	4.82488	5.29381
CCNA_02986		phage-related conserved hypothetical protein	1742	3142415	3140496	-	NA	NA	-5.36544	-2.4237	8.73653e-128	4.54759e-126	101.68	105.478	102.918	103.358	23.7891	23.8461	17.0195	21.5516
CCNA_03675		PAS-family sensor histidine kinase	2157	3834296	3836134	+	NA	NA	-5.22032	-2.38414	1.32622e-141	7.49505e-140	159.288	148.3	155.145	154.244	35.6039	30.236	33.7661	33.202
CCNA_02173		ABC transporter ATP-binding protein	1237	2326092	2326841	+	NA	NA	-5.21247	-2.38197	6.34347e-143	3.63692e-141	115.385	127.291	126.638	123.105	27.958	27.526	23.7862	26.4234
CCNA_00714		hypothetical protein	395	770709	770440	-	NA	NA	-5.11628	-2.35509	3.2422e-17	4.73289e-16	43.7693	42.2258	36.2939	40.763	8.86938	8.54435	9.21208	8.87527
CCNA_00658		5-methylcytosine-specific restriction enzyme MRR	360	713877	714920	+	NA	NA	-5.09259	-2.3484	1.77737e-154	1.11608e-152	154.108	150.128	151.316	151.851	34.463	34.2227	31.3003	33.3287
CCNA_02106		TonB-dependent outer membrane receptor	1199	2256422	2253663	-	P1-1199-2256482	TgrL_098	-4.95205	-2.30803	2.844e-52	8.4593e-51	109.168	109.64	111.06	109.956	24.2732	26.3618	24.0833	24.9061
CCNA_00657		type I restriction-modification system specificity subunit	360	712528	713880	+	NA	NA	-4.86946	-2.28376	6.13624e-129	3.23666e-127	156.326	149.104	165.667	157.032	36.7803	36.1565	35.7524	36.2297
CCNA_02622		M61 glycyl aminopeptidase	1517	2771456	2769600	-	NA	NA	-4.73026	-2.24192	2.50956e-118	1.24098e-116	116.855	107.893	115.05	113.266	29.4714	24.9737	26.049	26.8314
CCNA_00040		YcxB-like membrane protein	18	42511	41960	-	NA	NA	-4.69699	-2.23174	8.54106e-104	3.79645e-102	136.545	143.382	146.312	142.079	33.9656	32.0413	37.1349	34.3806
CCNA_00857		glucose/fructose transport protein	490	934963	933527	-	NA	NA	-4.67312	-2.22439	2.32642e-148	1.37363e-146	83.0158	78.0442	80.1832	80.4144	18.9816	19.4296	19.5768	19.3293
CCNA_02935		methyl-accepting chemotaxis protein	1711	3097171	3094958	-	NA	NA	-4.66958	-2.22329	3.53846e-106	1.5907e-104	114.53	113.18	106.372	111.361	30.8133	27.5995	21.6937	26.7022
CCNA_03348		hypothetical protein	1972	3528025	3528981	+	P1-1972-3527996,P2-1972-3528025	TgrL_156	-4.58163	-2.19586	1.9188e-116	9.14551e-115	211.678	221.586	227.467	220.244	53.3424	51.8595	57.8058	54.3359
CCNA_01259		class II aldolase and Adducin protein	735	1386326	1387099	+	Pi-735-1386782	TgrL_076	-4.56379	-2.19023	7.60451e-150	4.55809e-148	499.047	525.936	598.878	541.287	139.908	130.076	129.981	133.322
CCNA_00873		amidophosphoribosyltransferase family protein	497	952834	952037	-	NA	NA	-4.51981	-2.17626	7.24477e-18	1.09499e-16	14.2261	15.9412	14.3715	14.8463	3.51327	3.63221	4.08417	3.74322
CCNA_01117		hypothetical protein	652	1223195	1222305	-	NA	NA	-4.51618	-2.1751	1.84037e-96	7.7452e-95	61.3042	61.0826	55.8973	59.428	16.5195	13.8754	13.4764	14.6238
CCNA_02721		peptidase, M16 family	1574.1	2881733	2884663	+	NA	NA	-4.49388	-2.16796	1.79366e-190	1.31402e-188	157.025	167.855	161.161	162.013	42.9442	41.1913	37.1045	40.4133
CCNA_03272		two-component sensor histidine kinase	1927.1	3441214	3442635	+	NA	NA	-4.42782	-2.1466	6.02045e-74	2.14567e-72	59.2214	55.6165	56.7582	57.1987	14.7869	16.3482	11.8217	14.3189
CCNA_01255		hypothetical protein	733	1383126	1382977	-	NA	NA	-4.41708	-2.14309	1.11784e-16	1.59071e-15	61.4149	43.6037	52.0479	52.3555	12.8498	15.7742	9.72033	12.7814
CCNA_02984		conserved hypothetical membrane protein	1741	3139317	3139760	+	NA	NA	-4.41502	-2.14242	5.44894e-27	1.05151e-25	44.4306	47.977	40.1395	44.1824	10.6555	12.9231	9.65852	11.0791
CCNA_00026		PAS-family sensor histidine kinase	13	29403	26701	-	NA	NA	-4.32706	-2.11339	3.62628e-122	1.81589e-120	33.8749	30.4798	33.2657	32.5402	8.75149	7.68138	9.01147	8.48145
CCNA_03732		N-acyl-D-glucosamine 2-epimerase	2194	3899392	3900552	+	NA	NA	-4.17349	-2.06126	1.58175e-161	1.0429e-159	139.619	142.234	133.795	138.55	36.6246	38.5184	36.5676	37.2368
CCNA_00665		GAF-family sensor histidine kinase	363	721949	723094	+	P1-363-721847,P2-363-721924	TgrL_044	-4.142	-2.05033	5.15983e-63	1.70103e-61	52.0479	49.8995	53.8427	51.93	15.0862	13.3172	13.8456	14.083
CCNA_02945		PAS-family sensor histidine kinase	1719	3106648	3104687	-	NA	NA	-4.08731	-2.03115	1.02831e-122	5.21538e-121	46.479	44.5298	42.152	44.3869	12.7712	12.1201	11.4095	12.1002
CCNA_02554		hypothetical protein	1472	2702239	2702601	+	NA	NA	-4.02996	-2.01077	2.87755e-88	1.13836e-86	234.042	241.177	229.165	234.795	63.7179	59.6421	75.6079	66.3226
CCNA_03325		hypothetical protein	1962	3506512	3506186	-	P1-1962-3506537,Pi-1962-3506503	TgrL_155	-3.98064	-1.993	7.34307e-101	3.22769e-99	1500.23	1345.62	1558.14	1468	394.925	361.251	486.804	414.326
CCNA_03408		ABC transporter ATP-binding protein	2013	3576702	3575785	-	NA	NA	-3.97972	-1.99267	1.57301e-116	7.58883e-115	115.556	114.912	122.172	117.547	36.7119	30.8009	31.9527	33.1551
CCNA_02983		polyprenyl-phosphate beta-D-glucosyltransferase	1741	3138328	3139320	+	NA	NA	-3.93028	-1.97463	1.68491e-71	5.84694e-70	97.5508	91.4881	93.2622	94.1004	28.9982	25.6152	25.6526	26.7553
CCNA_02036		DNA-binding protein HU	1155	2180928	2180650	-	NA	NA	-3.90556	-1.96553	1.54849e-61	4.98034e-60	942.535	865.235	881.36	896.376	235.726	222.408	315.711	257.948
CCNA_01164		O-linked N-acetylglucosamine transferase	684	1280183	1282201	+	NA	NA	-3.89397	-1.96124	7.19766e-92	2.87615e-90	98.4452	99.9788	104.165	100.863	31.475	26.4563	29.5238	29.1517
CCNA_01743		sterol desaturase family protein	1004	1872251	1871442	-	NA	NA	-3.88664	-1.95852	6.04898e-30	1.28655e-28	42.3907	35.4104	33.8345	37.2119	10.6721	11.0273	10.0592	10.5862
CCNA_00587		alpha/beta hydrolase family protein	326	615934	617430	+	NA	NA	-3.86371	-1.94999	1.05398e-50	3.02142e-49	41.0253	37.0372	36.3986	38.1537	11.7441	11.7358	9.10959	10.8631
CCNA_02774		hypothetical protein	1609.1	2933639	2934097	+	NA	NA	-3.85554	-1.94693	3.30215e-88	1.2934e-86	422.488	423.435	438.601	428.174	132.086	112.894	130.613	125.198
CCNA_03434		two-component response regulator	2028	3597858	3598670	+	NA	NA	-3.71837	-1.89467	1.28535e-58	4.03559e-57	60.3184	59.1194	59.1408	59.5262	21.0499	15.8615	16.6683	17.8599
CCNA_03827		bifunctional phosphopantothenoylcysteine decarboxylase/phosphopantothenate synthase	2259	3992475	3993671	+	P1-2259-3992346,P2-2259-3992451	TgrL_174	-3.7008	-1.88784	2.98005e-99	1.28142e-97	125.47	121.464	117.131	121.355	37.5237	37.7058	34.6797	36.6364
CCNA_00877		hypothetical protein	499	954947	954339	-	NA	NA	-3.68243	-1.88066	1.43335e-53	4.29571e-52	94.1224	96.0673	95.9266	95.3721	29.252	31.2764	26.195	28.9078
CCNA_03438		hypothetical protein	2029	3603162	3602833	-	NA	NA	-3.62687	-1.85872	4.17538e-12	4.82976e-11	15.7908	14.0012	14.358	14.7167	4.24786	5.73607	3.11882	4.36759
CCNA_01165		FkbM methyltransferase family protein	684	1282180	1284618	+	NA	NA	-3.60284	-1.84913	9.27277e-37	2.26439e-35	71.9166	66.5001	71.3487	69.9218	22.6065	20.5908	22.2595	21.819
CCNA_00666		response regulator receiver domain protein	363	723091	723444	+	P1-363-721847,P2-363-721924	TgrL_044	-3.58904	-1.8436	1.70294e-27	3.38535e-26	63.0867	53.9029	59.3182	58.7692	17.8194	20.7203	15.506	18.0153
CCNA_R0129			599	1128325	1128505	+	NA	NA	-3.58675	-1.84268	9.73136e-12	1.09679e-10	3139.12	2951.85	3237.1	3109.36	1271.43	1308.89	344.492	974.935
CCNA_02876		very short patch repair (Vsr) endonuclease	1669	3025889	3026329	+	NA	NA	-3.50956	-1.81129	4.28722e-14	5.50657e-13	15.6143	12.6541	14.8952	14.3879	4.76801	5.23124	3.30624	4.43516
CCNA_03407		sodium export permease protein	2013	3575788	3574358	-	NA	NA	-3.4369	-1.78111	2.34519e-79	8.75242e-78	166.793	162.488	169.919	166.4	57.1428	56.7143	48.5477	54.135
CCNA_01090		hypothetical protein	637	1197659	1196289	-	P1-637-1197681	TgrL_070	-3.41545	-1.77208	1.36393e-71	4.77496e-70	156.106	156.95	138.318	150.458	52.1455	48.453	47.3568	49.3184
CCNA_03945		hypothetical protein	609	1145454	1145606	+	P1-609-1145417	TgrL_064	-3.40555	-1.76789	7.57717e-07	5.685e-06	20.0702	25.4924	21.4667	22.3431	8.78031	7.73245	5.04516	7.18597
CCNA_01405		GIY-YIG domain protein	810	1524403	1524077	-	P1-810-1524403	TgrL_080	-3.35218	-1.7451	9.34015e-52	2.73701e-50	416.319	408.291	443.42	422.677	144.145	144.175	136.389	141.569
CCNA_03603		beta-lactamase family protein	2122	3757062	3758789	+	P1-2122-3757062	TgrL_168	-3.34833	-1.74344	2.97427e-77	1.08946e-75	114.539	109.732	109.399	111.223	39.9528	37.1419	34.1979	37.0975
CCNA_02597		hypothetical protein	1500	2744892	2744512	-	NA	NA	-3.32823	-1.73475	1.73815e-27	3.43807e-26	233.487	181.433	185.411	200.11	54.269	91.4468	55.8278	67.1812
CCNA_03847		endonuclease III	2269	4013112	4013837	+	NA	NA	-3.29986	-1.72241	8.51174e-46	2.27516e-44	96.1289	90.5035	97.9699	94.8675	34.353	31.0432	31.3064	32.2342
CCNA_00533	hfsI	secreted polysaccharide polymerase hfsI	294	546187	544865	-	P1-294-546187	TgrL_028	-3.29474	-1.72016	2.51036e-49	7.04325e-48	96.1475	93.4773	94.2552	94.6267	31.9633	33.0417	31.6361	32.2137
CCNA_00248		sensor histidine protein kinase	135	260914	259514	-	NA	NA	-3.27204	-1.71019	2.6421e-43	6.87642e-42	85.149	87.4164	95.4641	89.3431	33.6441	27.6555	30.9155	30.7384
CCNA_03863		hypothetical protein	2278	4025235	4024825	-	P1-2278-4025293,P2-2278-4025268	TgrL_177	-3.26503	-1.7071	2.51146e-117	1.22658e-115	985.318	934.824	1018.95	979.697	331.121	305.121	376.042	337.428
CCNA_01116	divJ	histidine protein kinase DivJ	651	1220535	1222292	+	NA	NA	-3.24148	-1.69665	1.29555e-74	4.65926e-73	107.821	103.865	99.3241	103.67	40.7661	36.4408	30.1504	35.7858
CCNA_03014		hypothetical protein	1762	3168458	3167565	-	Pi-1762-3168464	TgrL_139	-3.22648	-1.68996	5.28542e-95	2.20096e-93	112.101	114.104	118.406	114.87	40.5067	40.1633	39.526	40.0654
CCNA_03488		hypothetical protein	2061	3649450	3648911	-	NA	NA	-3.17214	-1.66545	9.11333e-33	2.08395e-31	44.9755	38.1143	42.4759	41.8552	14.4939	16.4314	12.7063	14.5439
CCNA_01089		hypothetical protein	637	1196295	1194604	-	P1-637-1197681	TgrL_070	-3.13014	-1.64623	3.07556e-62	1.00553e-60	71.7695	72.9494	64.7257	69.8149	24.6819	25.0317	25.3957	25.0365
CCNA_03824	ubiB	2-polyprenylphenol 6-hydroxylase accessory protein UbiB	2256	3989897	3991405	+	NA	NA	-3.09027	-1.62773	4.71082e-76	1.70972e-74	400.331	365.399	345.071	370.267	130.093	134.104	139.024	134.407
CCNA_02433		hypothetical protein	1411	2575064	2574870	-	NA	NA	-3.08715	-1.62628	1.14904e-12	1.3733e-11	31.0176	32.0027	32.8578	31.9594	10.184	10.6172	15.3942	12.0651
CCNA_00659		type I restriction-modification system restriction subunit	360	714931	717825	+	NA	NA	-3.04784	-1.60779	5.67338e-94	2.3138e-92	114.138	110.061	120.128	114.776	45.0519	38.9451	43.0171	42.3381
CCNA_02627		aminopeptidase	1519	2778310	2776907	-	NA	NA	-2.99432	-1.58223	1.08591e-54	3.35613e-53	86.5577	83.2977	75.7785	81.878	33.281	28.2284	30.3608	30.6234
CCNA_03676		GNAT acetyltransferase protein	2157	3836131	3836574	+	NA	NA	-2.94162	-1.55661	3.10051e-30	6.70252e-29	64.9693	63.9243	66.2119	65.0352	23.4159	24.2475	27.8165	25.16
CCNA_02589		BolA-related transcriptional regulator	1496	2739366	2739602	+	NA	NA	-2.9335	-1.55262	4.0878e-48	1.12301e-46	734.607	706.136	763.112	734.618	250.884	250.34	343.794	281.673
CCNA_00842		hypothetical protein	480	915233	913509	-	P1-480-915248,Pi-480-915114	TgrL_055	-2.87982	-1.52598	3.35808e-23	5.80112e-22	33.2293	31.6201	33.7726	32.874	12.3588	13.5452	12.5295	12.8112
CCNA_00859		acetyltransferase, GNAT family	492	938563	937676	-	P1-492-938924,P2-492-938895,Pi-492-938853	TgrL_056	-2.82702	-1.49928	3.5518e-44	9.36727e-43	96.4061	97.7786	98.2871	97.4906	41.6355	37.7035	36.6058	38.6483
CCNA_03484		NfeD-related membrane protease regulator	2059	3647085	3646621	-	NA	NA	-2.78944	-1.47998	1.03067e-47	2.81196e-46	159.491	140.786	152.265	150.847	62.0508	60.5525	58.654	60.4191
CCNA_02421	exbB	TonB accessory protein exbB	1406	2565640	2564732	-	NA	NA	-2.75888	-1.46408	1.20593e-108	5.48352e-107	5049.42	5096.08	5073.71	5073.07	2106.42	1992.92	2095.41	2064.92
CCNA_00823		LuxR-like DNA-binding protein	464	885244	884441	-	NA	NA	-2.74998	-1.45942	5.07519e-63	1.68718e-61	465.264	367.27	404.891	412.475	174.28	160.023	170.149	168.15
CCNA_02419	tonB1	TonB1 protein	1406	2564281	2563550	-	NA	NA	-2.72828	-1.44799	1.94509e-73	6.87032e-72	3645.59	3801.88	3420.99	3622.82	1593.14	1518.75	1360.45	1490.78
CCNA_03659		N-(5'-phosphoribosyl)anthranilate isomerase	2147	3821173	3820514	-	NA	NA	-2.70412	-1.43516	4.18883e-32	9.52357e-31	81.7737	79.5522	75.3797	78.9019	35.5759	30.921	31.1882	32.5617
CCNA_03840		succinyl-CoA:coenzyme A transferase	2266	4007795	4006251	-	NA	NA	-2.6965	-1.43109	1.79237e-60	5.6725e-59	92.2698	83.0362	86.2528	87.1863	36.7839	35.1091	36.9162	36.2697
CCNA_02420	exbD	TonB accessory protein exbD	1406	2564726	2564292	-	NA	NA	-2.68773	-1.42639	1.11582e-87	4.32763e-86	6323.31	6014.58	5849.91	6062.6	2588.22	2477.77	2528.27	2531.42
CCNA_00532		hypothetical protein	293	543952	544842	+	NA	NA	-2.68427	-1.42453	3.48903e-33	8.02476e-32	39.3725	36.03	33.8405	36.4143	13.8318	17.1285	14.2465	15.0689
CCNA_03485		membrane protease family, stomatin/prohibitin-like protein	2059	3648061	3647087	-	NA	NA	-2.68138	-1.42298	8.62183e-49	2.38517e-47	202.044	193.986	202.89	199.64	89.2596	81.9651	78.9942	83.4063
CCNA_03324		hypothetical protein	1962	3506115	3505687	-	P1-1962-3506537,Pi-1962-3506503	TgrL_155	-2.6748	-1.41943	1.49354e-46	4.01935e-45	173.091	167.427	176.714	172.411	66.7132	73.7692	78.3704	72.9509
CCNA_03198	cleD	two-component receiver protein CleD	1883	3358591	3357782	-	NA	NA	-2.67308	-1.4185	1.62471e-50	4.62398e-49	237.572	234.242	242.358	238.057	102.467	97.6393	100.274	100.127
CCNA_02936		glutathione S-transferase	1712	3097275	3097937	+	NA	NA	-2.67233	-1.4181	2.89884e-54	8.82138e-53	110.176	115.666	113.939	113.26	46.6913	47.5545	49.4167	47.8875
CCNA_00701	cspB	cold shock protein CspB	384	761611	761820	+	NA	NA	-2.66476	-1.41401	2.66833e-10	2.70664e-09	51.4006	98.5798	75.8925	75.291	30.0385	38.0271	27.364	31.8098
CCNA_02590		aldo-keto reductase family protein	1496	2739616	2740506	+	NA	NA	-2.65443	-1.4084	4.2553e-22	7.16338e-21	312.787	317.401	322.149	317.446	131.697	132.315	140.058	134.69
CCNA_02581		hypothetical protein	1491	2731704	2732189	+	NA	NA	-2.63425	-1.39739	4.38327e-26	8.33664e-25	48.2496	40.1269	44.6473	44.3413	19.1088	19.2309	17.6477	18.6625
CCNA_00028		TonB-dependent receptor	14	32658	30337	-	NA	NA	-2.61864	-1.38882	1.5788e-12	1.8644e-11	1029.27	618.14	818.26	821.891	376.534	204.208	474.566	351.769
CCNA_02722	hfaE	holdfast attachment protein	1575	2885654	2884725	-	NA	NA	-2.60983	-1.38395	8.31629e-31	1.81764e-29	133.876	138.334	135.243	135.818	66.0703	56.5454	52.1984	58.2713
CCNA_00029		lysine exporter protein	15	32914	33546	+	NA	NA	-2.60299	-1.38017	3.69229e-38	9.07248e-37	122.159	106.17	107.6	111.977	50.0114	47.0048	46.7454	47.9205
CCNA_01163		ice nucleation protein	683	1272589	1280028	+	NA	NA	-2.59902	-1.37797	6.86669e-66	2.30209e-64	336.278	320.737	356.425	337.814	153.847	134.725	149.425	145.999
CCNA_00027		2OG-Fe(II) oxygenase	14	30191	29502	-	NA	NA	-2.54564	-1.34803	1.76332e-17	2.62244e-16	288.059	191.494	239.561	239.705	106.066	72.6127	138.098	105.592
CCNA_01980		PEP phosphonomutase related enzyme	1144	2124986	2124219	-	P1-1144-2127442	TgrL_092	-2.54358	-1.34686	1.08651e-43	2.84652e-42	110.621	112.744	86.1623	103.176	46.3158	45.6743	44.2239	45.4047
CCNA_00162		beta-barrel porin type 2	89	171649	172917	+	NA	NA	-2.53062	-1.33949	1.29183e-85	4.96165e-84	3709.35	4182.1	4003.83	3965.1	1698.81	1785.04	1795.38	1759.74
CCNA_01094		hypothetical protein	639	1199238	1199089	-	NA	NA	-2.52377	-1.33558	1.06808e-10	1.10901e-09	95.5342	95.6081	93.6862	94.9428	42.8326	55.2097	26.8739	41.6387
CCNA_03367		chemotaxis receiver domain protein CheYIII	1985	3544531	3545031	+	P1-1985-3544502	TgrL_157	-2.52224	-1.3347	4.24085e-28	8.5596e-27	46.6193	43.9558	43.3106	44.6286	21.1015	20.5442	16.9481	19.5313
CCNA_02517		hypothetical protein	1454	2667090	2667611	+	NA	NA	-2.49228	-1.31746	4.49213e-27	8.71121e-26	160.258	158.634	136.257	151.716	55.8346	86.8034	61.779	68.139
CCNA_02693		M10 peptidase-related protein	1562	2848015	2846063	-	P1-1562-2848052,P2-1562-2848045	TgrL_117	-2.48952	-1.31587	9.25676e-52	2.73282e-50	86.6682	76.4735	89.1588	84.1002	36.8453	36.7398	40.4026	37.9959
CCNA_02930		very short patch repair (Vsr) endonuclease	1706	3091450	3090917	-	NA	NA	-2.46998	-1.3045	5.95562e-42	1.51028e-40	96.7122	87.1984	81.2681	88.3929	40.2513	42.3156	36.2987	39.6218
CCNA_02332	cleC	single domain receiver protein CleC	1347	2473963	2474481	+	NA	NA	-2.46051	-1.29896	4.5985e-43	1.18128e-41	389.961	411.942	389.866	397.257	173.761	169.709	202.108	181.859
CCNA_00585		hypothetical protein	324	613324	614379	+	P1-324-613324	TgrL_031	-2.40968	-1.26884	1.78879e-23	3.11738e-22	18.0642	22.2178	20.242	20.1747	9.95593	9.13066	9.42145	9.50268
CCNA_00976	sppA	signal peptide peptidase A	562	1056786	1055002	-	NA	NA	-2.3991	-1.26249	7.70392e-43	1.96624e-41	277.438	262.913	254.765	265.039	126.404	118.638	126.994	124.012
CCNA_00901		alpha/beta hydrolase family protein	519	981606	980770	-	NA	NA	-2.38183	-1.25207	9.76518e-16	1.33671e-14	64.8146	65.9554	66.065	65.6117	32.8677	32.5802	26.5398	30.6626
CCNA_00161		hypothetical protein	88	170951	171577	+	NA	NA	-2.37424	-1.24747	3.57927e-34	8.42834e-33	2462.86	2597.25	2480.71	2513.61	1307.52	1313.73	946.454	1189.24
CCNA_00117		glucosamine-fructose-6-phosphate aminotransferase, isomerizing	61	127915	129735	+	NA	NA	-2.36218	-1.24012	1.67862e-17	2.50589e-16	86.9719	81.885	84.2973	84.3848	39.3236	40.3125	40.7408	40.1257
CCNA_03988		hypothetical protein	1905	3397646	3397119	-	NA	NA	-2.34897	-1.23203	4.12666e-54	1.24619e-52	332.382	319.686	294.503	315.524	150.224	151.58	149.444	150.416
CCNA_01084		hypothetical protein	633	1188873	1190108	+	P1-633-1186885,Pi-633-1186892	TgrL_068	-2.34251	-1.22805	1.03004e-40	2.56279e-39	442.603	424.939	470.775	446.106	199.892	213.306	228.714	213.97
CCNA_03349		hypothetical protein	1973	3529166	3528978	-	NA	NA	-2.33588	-1.22397	5.549e-08	4.72284e-07	38.8951	35.8761	33.9009	36.224	18.5423	17.5269	14.9753	17.0148
CCNA_01745		thioredoxin peroxidase	1006	1874042	1873509	-	NA	NA	-2.3152	-1.21114	1.368e-24	2.48249e-23	218.692	221.592	227.067	222.45	112.222	104.017	108.254	108.164
CCNA_01203		TonB-dependent receptor	709	1330816	1328834	-	NA	NA	-2.31067	-1.20831	1.43688e-60	4.58411e-59	65.32	67.2977	67.5545	66.724	33.313	31.6796	32.5251	32.5059
CCNA_00820		3-ketoacyl-CoA thiolase	462	883395	882223	-	NA	NA	-2.30717	-1.20612	2.71101e-15	3.68548e-14	20.8635	17.0347	18.5443	18.8142	8.96288	10.0858	7.89677	8.98182
CCNA_01118		hypothetical protein	653	1223264	1223593	+	NA	NA	-2.29453	-1.1982	6.39512e-07	4.82807e-06	32.9915	34.9121	29.3687	32.4241	12.9206	17.2082	17.9332	16.0207
CCNA_02763		bacteriophage P4 integrase	1607	2924942	2926183	+	NA	NA	-2.29222	-1.19675	4.48545e-16	6.18274e-15	124.07	122.184	129.058	125.104	58.4081	62.0585	64.1531	61.5399
CCNA_01567		proline iminopeptidase	906	1683567	1684652	+	NA	NA	-2.25032	-1.17013	8.98679e-15	1.18902e-13	51.239	49.5622	49.2318	50.011	25.8695	23.694	25.3512	24.9716
CCNA_00595		FecR family protein	330	627888	626899	-	NA	NA	-2.24761	-1.16839	8.84217e-19	1.38259e-17	60.0614	54.1864	54.1146	56.1208	29.499	27.9036	25.8169	27.7399
CCNA_02937		hypothetical protein	1713	3098040	3098702	+	P1-1713-3098040	TgrL_134	-2.24258	-1.16516	5.60602e-25	1.02673e-23	46.1755	41.6325	45.3155	44.3745	24.4909	20.9668	20.6981	22.0519
CCNA_03619		zinc metalloprotease	2129	3773490	3775610	+	NA	NA	-2.2317	-1.15814	8.22728e-58	2.56277e-56	511.944	492.63	536.116	513.564	265.439	248.075	262.115	258.543
CCNA_R0019			2467	920752	920579	-	NA	NA	-2.23167	-1.15812	1.62743e-10	1.6766e-09	2035.93	1527.72	1530.8	1698.15	1106.73	983.507	471.722	853.987
CCNA_00628	cheY	chemotaxis protein cheY	350	673771	673388	-	P1-350-673771	TgrL_037	-2.2294	-1.15666	1.06986e-05	6.6442e-05	16.2358	10.9384	13.1802	13.4515	5.47576	6.93202	7.81736	6.74171
CCNA_00801	cydB	cytochrome bd-type quinol oxidase, subunit 2 cydB	455	866406	867557	+	NA	NA	-2.22423	-1.1533	5.51996e-24	9.92589e-23	36.5103	32.9715	34.306	34.5959	19.4694	17.4584	14.6669	17.1982
CCNA_02680		conserved transmembrane protein	1554	2833680	2832742	-	NA	NA	-2.21125	-1.14486	8.23188e-19	1.29227e-17	40.531	34.1882	34.2322	36.3171	18.4119	18.2058	18.0852	18.2343
CCNA_03084		conserved hypothetical membrane protein	1803	3234393	3233155	-	NA	NA	-2.20427	-1.1403	1.42332e-11	1.5861e-10	21.1791	17.2412	19.7727	19.3977	10.4182	9.40531	9.55281	9.79212
CCNA_00886		aspartokinase	506	964937	966184	+	NA	NA	-2.20017	-1.13761	4.67533e-15	6.29103e-14	225.101	222.23	227.321	224.884	117.378	111.434	115.869	114.893
CCNA_00969		two component sensor histidine kinase	556	1045882	1044122	-	NA	NA	-2.1798	-1.1242	7.59164e-11	7.98737e-10	13.7915	11.9942	13.1778	12.9878	6.53401	6.68455	6.81855	6.67904
CCNA_R0005			2303	281946	282042	+	P1-2303-281946	TgrL_015	-2.17724	-1.1225	4.52641e-06	3.00444e-05	50.8433	53.819	53.2876	52.65	27.6987	23.7832	31.8313	27.7711
CCNA_00163		exopolysaccharide transport family protein	89	172964	175183	+	NA	NA	-2.16526	-1.11454	8.60409e-49	2.38517e-47	1227.84	1333.03	1286.65	1282.5	660.485	680.582	654.654	665.24
CCNA_03359		phosphoglycerate kinase	1980	3537302	3538492	+	NA	NA	-2.16258	-1.11275	3.55444e-35	8.47069e-34	177.824	170.241	178.345	175.47	94.3063	92.579	85.8397	90.9083
CCNA_02243	crbA	D-alanyl-D-alanine serine-type carboxypeptidase CrbA	1289	2391809	2393164	+	NA	NA	-2.15369	-1.10681	5.90547e-50	1.66872e-48	280.188	266.217	293.554	279.986	156.832	145.266	135.546	145.881
CCNA_01111		DnaA-related protein	649	1217028	1217396	+	P1-649-1217028	TgrL_072	-2.1424	-1.09923	2.48412e-06	1.70611e-05	15.6349	16.7494	15.9047	16.0963	8.8641	9.13749	6.97298	8.32486
CCNA_00800	cydA	cytochrome bd-type quinol oxidase, subunit 1 cydA	455	864829	866391	+	NA	NA	-2.14205	-1.09899	9.64335e-30	2.04006e-28	66.6789	60.1203	65.3828	64.0607	35.4634	32.8503	32.0463	33.4533
CCNA_00388		esterase lipase Family protein	216	405006	404125	-	NA	NA	-2.13265	-1.09265	2.84255e-22	4.82623e-21	139.79	135.113	135.522	136.809	73.9704	72.8349	68.653	71.8194
CCNA_00984		phosphinothricin N-acetyltransferase	566	1064613	1064062	-	NA	NA	-2.12356	-1.08648	4.72916e-17	6.85295e-16	102.83	94.8993	95.005	97.5781	51.5303	50.2588	52.8279	51.539
CCNA_03283		TIM-barrel metal-dependent hydrolase	1937	3453721	3452702	-	NA	NA	-2.11994	-1.08402	1.93804e-21	3.22138e-20	42.1475	35.9442	40.7515	39.6144	22.2753	21.7475	18.2466	20.7565
CCNA_01671	dgrA	diguanylate receptor protein dgrA	971	1793574	1793930	+	NA	NA	-2.11709	-1.08208	4.00737e-20	6.47068e-19	139.449	143.037	133.325	138.604	69.2063	77.3797	74.2359	73.6073
CCNA_01418		ROS/MUCR transcriptional regulator	817	1536558	1536112	-	NA	NA	-2.11101	-1.07794	3.42089e-25	6.32384e-24	217.956	239.483	182.848	213.429	101.92	113.278	125.486	113.561
CCNA_01768		hypothetical protein	1019	1896232	1895834	-	NA	NA	-2.1096	-1.07697	1.76848e-26	3.39618e-25	271.229	254.758	236.557	254.181	141.556	121.568	142.731	135.285
CCNA_00985	ptrB	protease II PtrB	566	1066802	1064610	-	NA	NA	-2.10862	-1.0763	4.7149e-51	1.36147e-49	188.482	180.043	193.347	187.291	102.86	94.7314	101.959	99.8502
CCNA_02808		hypothetical protein	1630	2963500	2963979	+	NA	NA	-2.10854	-1.07624	9.39524e-11	9.78094e-10	24.8141	22.8769	27.37	25.0203	15.4538	11.7074	12.8651	13.3421
CCNA_03733		mannose-1-phosphate guanylyltransferase	2195	3901846	3900536	-	NA	NA	-2.09268	-1.06535	4.67425e-13	5.76054e-12	196.114	184.272	192.782	191.056	106.658	105.402	94.4687	102.176
CCNA_00427		hypothetical protein	238	436958	437146	+	NA	NA	-2.08435	-1.0596	3.28746e-09	3.06726e-08	117.178	113.66	123.924	118.254	70.1515	65.7258	53.0943	62.9905
CCNA_01488	ilvD	dihydroxyacid dehydratase	858	1594813	1596615	+	NA	NA	-2.07675	-1.05432	8.20989e-42	2.06868e-40	78.4472	72.5186	71.611	74.1923	40.2669	37.0077	43.2882	40.1876
CCNA_02637		PAS-family sensor histidine kinase	1527	2788093	2789109	+	P1-1527-2788076	TgrL_113	-2.05587	-1.03975	2.72156e-19	4.3589e-18	47.3956	49.1487	49.5543	48.6995	28.0841	25.5923	26.3965	26.691
CCNA_00116		phosphoglucosamine mutase	60	127753	126407	-	NA	NA	-2.05441	-1.03872	5.23564e-32	1.17683e-30	163.447	172.531	164.326	166.768	96.6964	89.1031	87.6142	91.1379
CCNA_02716		ABC transporter substrate-binding protein	1574.1	2877370	2878374	+	NA	NA	-2.0422	-1.03013	1.57364e-20	2.59389e-19	112.312	109.86	103.935	108.702	61.9533	56.6811	60.5921	59.7422
CCNA_00784		peptidoglycan-associated outer membrane lipoprotein	445	846681	847904	+	NA	NA	-2.03791	-1.02709	3.38988e-16	4.73865e-15	29.8773	31.3262	28.7689	29.9908	16.8925	18.4129	13.8041	16.3698
CCNA_03426		MarR family repressor protein	2021	3592315	3591851	-	NA	NA	-2.03756	-1.02684	1.04868e-36	2.54513e-35	195.111	183.499	178.781	185.797	100.11	102.023	104.766	102.3
CCNA_01744		AraC-family transcriptional regulator	1005	1873437	1872325	-	NA	NA	-2.02786	-1.01996	2.24038e-11	2.44158e-10	48.8256	43.5077	43.9739	45.4357	25.0845	24.6073	25.5068	25.0662
CCNA_03396		PDZ domain trypsin-like serine protease	2003	3566856	3568580	+	NA	NA	-2.0018	-1.0013	1.47563e-30	3.20747e-29	71.3675	73.2584	68.9498	71.1919	40.0561	41.6987	37.7378	39.8309
CCNA_01486		fumarylacetoacetate (FAA) hydrolase family protein	856	1593723	1592713	-	NA	NA	-1.98672	-0.99039	1.68398e-13	2.09491e-12	37.3684	31.8721	33.8181	34.3529	20.4515	17.2018	20.5299	19.3944
CCNA_02832		microsomal dipeptidase	1646	2985866	2987134	+	NA	NA	-1.97543	-0.982168	5.37573e-25	9.89135e-24	139.909	131.548	146.72	139.392	80.2249	78.0319	79.82	79.3589
CCNA_02780		hypothetical protein	1615	2938555	2939340	+	NA	NA	-1.9681	-0.976801	2.65185e-16	3.73335e-15	70.5591	69.6242	77.0649	72.4161	41.2424	41.0159	42.5565	41.6049
CCNA_01489	abfA	alpha-L-arabinofuranosidase	859	1596728	1598278	+	NA	NA	-1.96703	-0.976021	3.54912e-15	4.79191e-14	39.8369	36.6375	40.651	39.0418	23.3858	22.2349	21.0134	22.2114
CCNA_01601		hypothetical protein	931	1722154	1722390	+	NA	NA	-1.96434	-0.974045	7.69666e-06	4.87948e-05	23.165	23.2931	22.0369	22.8317	11.583	12.4796	15.9231	13.3286
CCNA_02086	ftsN	cell division protein FtsN	1183	2236187	2235387	-	NA	NA	-1.95932	-0.970351	1.28185e-25	2.40331e-24	190.172	197.02	186.332	191.175	119.952	115.205	92.8347	109.33
CCNA_00139	chlI	magnesium chelatase subunit ChlI-like ATPase	76	152600	150993	-	NA	NA	-1.95885	-0.970005	5.7827e-23	9.90319e-22	131.073	128.854	122.653	127.526	78.8582	68.4603	71.6864	73.0016
CCNA_01819	hfq	RNA-binding protein, Hfq family	1050	1945962	1946210	+	P1-1050-1945909	TgrL_089	-1.9576	-0.969087	4.53696e-09	4.15468e-08	874.099	921.042	985.818	926.986	496.821	465.386	635.163	532.457
CCNA_01443		hypothetical protein	833	1555501	1554869	-	NA	NA	-1.9506	-0.96392	5.82566e-36	1.40526e-34	136.419	138.78	137.541	137.58	80.3688	78.9644	78.5865	79.3066
CCNA_00968		gluconate kinase	555	1042164	1043663	+	P1-555-1042126	TgrL_058	-1.937	-0.953824	2.59324e-33	5.99933e-32	101.428	101.969	103.45	102.282	62.3799	60.6518	54.3767	59.1361
CCNA_00236		hypothetical protein	130	252308	250611	-	NA	NA	-1.92014	-0.941215	7.30998e-31	1.60657e-29	174.488	178.036	179.063	177.196	109.386	94.2341	107.79	103.804
CCNA_00705		hypothetical protein	387	763315	763025	-	NA	NA	-1.90199	-0.927513	3.41997e-08	2.96697e-07	889.598	889.148	706.615	828.454	396.613	505.75	562.353	488.239
CCNA_00131		Rrf2 family protein	72	141119	141541	+	NA	NA	-1.90103	-0.926785	5.93108e-10	5.82218e-09	107.132	119.868	108.322	111.774	70.6973	79.1506	47.6487	65.8322
CCNA_01166		hydroxyacyl-ACP dehydratase HTD2	685	1285421	1284624	-	NA	NA	-1.89871	-0.925017	4.88244e-08	4.18072e-07	17.841	17.1443	18.4199	17.8017	11.1985	9.78474	10.7478	10.577
CCNA_02428		translation initiation factor 1 (IF-1)	1410	2570892	2570674	-	NA	NA	-1.88802	-0.916876	7.12367e-29	1.46017e-27	1564.05	1737.96	1801.39	1701.13	953.199	975.083	1111.45	1013.25
CCNA_02203		YceI-like domain protein	1259	2351792	2351214	-	NA	NA	-1.88545	-0.914906	1.53191e-14	1.9935e-13	185.141	177.321	183.567	182.01	111.772	98.8952	115.986	108.885
CCNA_01623		phosphohydrolase, MutT/nudix family	947	1744933	1744514	-	NA	NA	-1.87655	-0.908079	1.97463e-18	3.05141e-17	108.119	97.5797	103.07	102.923	69.2553	64.7868	49.2143	61.0855
CCNA_03092		cytochrome P450 family protein	1810	3240801	3242177	+	NA	NA	-1.86062	-0.895787	5.70425e-11	6.09892e-10	40.3432	39.0447	37.6156	39.0011	21.9296	26.8917	21.4263	23.4159
CCNA_01302		acetyltransferase domain protein	762	1428800	1429948	+	NA	NA	-1.86003	-0.895325	2.0572e-18	3.16664e-17	73.3732	68.6742	65.8389	69.2955	41.8363	42.9363	39.9353	41.5693
CCNA_01762		YjgP/YjgQ family membrane permease	1014	1891771	1890632	-	NA	NA	-1.85898	-0.894512	1.24284e-31	2.76217e-30	242.182	246.495	249.99	246.222	142.588	143.421	161.303	149.104
[truncated: 194 more rows]

## Sheet: Non-significant
									ΔrtrA ΔrtrA ΔcdxA ΔcdxB xylX::EV vs. ΔrtrA ΔrtrA ΔcdxA ΔcdxB xyl::CbK_tgrL++				ΔrtrA ΔrtrA ΔcdxA ΔcdxB xylX::EV (RPKM)				ΔrtrA ΔrtrA ΔcdxA ΔcdxB xylX::CbK_tgrL++ (RPKM)
[truncated: 3,646 more rows]
